# Supplementary material for: Paracrine control of α-cell glucagon exocytosis is compromised in human type-2 diabetes
Source: Nat Commun. 2020 Apr 20;11:1896. doi: 10.1038/s41467-020-15717-8 (PMC7171169; doi:10.1038/s41467-020-15717-8)
Supplement: Supplementary file 4 — Source Data [file 41467_2020_15717_MOESM4_ESM.xlsx]

## Sheet: Fig 1c
	cell average of exocytosis events after 50 s, normalized to cell area. In gr/um2.
T2D	0.0261463	0.121582	0.0352974	0.0255561	0.0249388	0.0116709	0.0218552	0.00815161	0.0185394	0.172652	0.112295	0.0148189	0.0207448	0.0554777	0.018744	0.0126239	0.0542912	0.0941265	0.0263224	0.0204088	0.052014	0.0336166	0.0136391	0.0293427	0.181636	0.166496	0.0130208	0.0738305	0.0354362	0.0245986	0.0257838	0.0638972	0.0343331	0.053002	0.0232377	0.0622091	0.0367612	0.0390284	0.0143401	0.0296415	0.0266456	0.21371	0.0177921	0.0407538	0.0888592	0.0636103	0.14306	0.0121124	0.0301176
ND	0.0579906	0.0724722	0.0623504	0.113159	0.0112604	0.0151405	0.0243887	0.130668	0.0103862	0.0233907	0.0131038	0.0741425	0.0337619	0.0500908	0.137847	0.0496257	0.0168737	0.109196	0.0135775	0.061879	0.0211194	0.0376809	0.0169029	0.0746791	0.0622212	0.179421	0.0450831	0.0342804	0.116874	0.133054	0.0249707	0.0715649	0.0852428	0.0957956	0.0265731	0.0867413	0.0531463	0.095943	0.108688	0.120905	0.107399	0.0365207	0.061419	0.0281329	0.179533	0.078646	0.0351598	0.21295	0.0623848
count T2D	75
count ND	169
t-test	8.51827e-05
	donor average of exocytosis events after 50 s, normalized to cell area. In gr/um2.
T2D	0.0521454	0.0481152	0.0581937	0.0404702	0.0687814	0.0553973	0.0527538	0.0617633	0.0773579	0.0753088	0.0170738	0.0467782
ND	0.0591739	0.0473183	0.050966	0.0650141	0.0728669	0.0954705	0.0924329	0.0463073	0.115273	0.0476788	0.077014	0.0387283	0.0541391	0.114352	0.0625176	0.0474198	0.11155	0.0779357	0.0845136	0.0906886	0.0733435	0.0609466	0.0572436	0.152952	0.130605	0.0646144	0.0847587	0.106468	0.0631042
count T2D	12
count ND	29
t-test	0.00129596
	T2D Cells	SEM	ND Cells	SEM								T2D Do	SEM	ND Donor	SEM
1	0	0	0	0							1	0	0	0	0
2	0	0	0	0							2	0	0	0	0
3	0	0	0	0							3	0	0	0	0
4	0	0	0	0							4	0	0	0	0
5	0	0	0	0							5	0	0	0	0
6	0	0	0	0							6	0	0	0	0
7	0	0	0	0							7	0	0	0	0
8	0	0	0	0							8	0	0	0	0
9	0	0	0	0							9	0	0	0	0
10	0	0	0	0							10	0	0	0	0
11	0	0	0	0							11	0	0	0	0
12	0	0	5.56425e-05	5.56425e-05							12	0	0	5.40436e-05	5.40436e-05
13	0	0	5.56425e-05	5.56425e-05							13	0	0	5.40436e-05	5.40436e-05
14	0	0	5.56425e-05	5.56425e-05							14	0	0	5.40436e-05	5.40436e-05
15	0	0	5.56425e-05	5.56425e-05							15	0	0	5.40436e-05	5.40436e-05
16	0	0	5.56425e-05	5.56425e-05							16	0	0	5.40436e-05	5.40436e-05
17	0	0	5.56425e-05	5.56425e-05							17	0	0	5.40436e-05	5.40436e-05
18	0	0	5.56425e-05	5.56425e-05							18	0	0	5.40436e-05	5.40436e-05
19	0	0	5.56425e-05	5.56425e-05							19	0	0	5.40436e-05	5.40436e-05
20	0	0	5.56425e-05	5.56425e-05							20	0	0	5.40436e-05	5.40436e-05
21	0	0	5.56425e-05	5.56425e-05							21	0	0	5.40436e-05	5.40436e-05
22	0	0	0.000102413	7.24746e-05							22	0	0	0.000122183	8.5444e-05
23	0	0	0.000149183	0.000108554							23	0	0	0.000190323	0.000144799
24	0	0	0.000149183	0.000108554							24	0	0	0.000190323	0.000144799
25	0	0	0.000149183	0.000108554							25	0	0	0.000190323	0.000144799
26	0	0	0.000149183	0.000108554							26	0	0	0.000190323	0.000144799
27	0	0	0.000149183	0.000108554							27	0	0	0.000190323	0.000144799
28	0	0	0.000197377	0.000118411							28	0	0	0.000237132	0.000166618
29	0	0	0.000197377	0.000118411							29	0	0	0.000237132	0.000166618
30	0	0	0.000197377	0.000118411							30	0	0	0.000237132	0.000166618
31	0	0	0.000233921	0.000123574							31	0	0	0.000263752	0.00016739
32	0	0	0.000254558	0.000125056							32	0	0	0.000293819	0.000168395
33	0	0	0.000254558	0.000125056							33	0	0	0.000293819	0.000168395
34	0	0	0.000254558	0.000125056							34	0	0	0.000293819	0.000168395
35	5.93069e-05	5.93069e-05	0.000312956	0.000137377							35	9.26671e-05	9.26671e-05	0.000350539	0.000205507
36	5.93069e-05	5.93069e-05	0.000312956	0.000137377							36	9.26671e-05	9.26671e-05	0.000350539	0.000205507
37	5.93069e-05	5.93069e-05	0.000312956	0.000137377							37	9.26671e-05	9.26671e-05	0.000350539	0.000205507
38	5.93069e-05	5.93069e-05	0.000312956	0.000137377							38	9.26671e-05	9.26671e-05	0.000350539	0.000205507
39	5.93069e-05	5.93069e-05	0.000312956	0.000137377							39	9.26671e-05	9.26671e-05	0.000350539	0.000205507
40	5.93069e-05	5.93069e-05	0.000312956	0.000137377							40	9.26671e-05	9.26671e-05	0.000350539	0.000205507
41	5.93069e-05	5.93069e-05	0.000312956	0.000137377							41	9.26671e-05	9.26671e-05	0.000350539	0.000205507
42	5.93069e-05	5.93069e-05	0.0004518	0.000183859							42	9.26671e-05	9.26671e-05	0.00046519	0.000258271
43	5.93069e-05	5.93069e-05	0.0004518	0.000183859							43	9.26671e-05	9.26671e-05	0.00046519	0.000258271
44	5.93069e-05	5.93069e-05	0.0004518	0.000183859							44	9.26671e-05	9.26671e-05	0.00046519	0.000258271
45	5.93069e-05	5.93069e-05	0.0004518	0.000183859							45	9.26671e-05	9.26671e-05	0.00046519	0.000258271
46	5.93069e-05	5.93069e-05	0.0004518	0.000183859							46	9.26671e-05	9.26671e-05	0.00046519	0.000258271
47	5.93069e-05	5.93069e-05	0.0004518	0.000183859							47	9.26671e-05	9.26671e-05	0.00046519	0.000258271
48	5.93069e-05	5.93069e-05	0.0004518	0.000183859							48	9.26671e-05	9.26671e-05	0.00046519	0.000258271
49	5.93069e-05	5.93069e-05	0.0004518	0.000183859							49	9.26671e-05	9.26671e-05	0.00046519	0.000258271
50	5.93069e-05	5.93069e-05	0.0004518	0.000183859							50	9.26671e-05	9.26671e-05	0.00046519	0.000258271
51	5.93069e-05	5.93069e-05	0.0004518	0.000183859							51	9.26671e-05	9.26671e-05	0.00046519	0.000258271
52	5.93069e-05	5.93069e-05	0.0004518	0.000183859							52	9.26671e-05	9.26671e-05	0.00046519	0.000258271
53	5.93069e-05	5.93069e-05	0.0004518	0.000183859							53	9.26671e-05	9.26671e-05	0.00046519	0.000258271
54	5.93069e-05	5.93069e-05	0.0004518	0.000183859							54	9.26671e-05	9.26671e-05	0.00046519	0.000258271
55	5.93069e-05	5.93069e-05	0.0004518	0.000183859							55	9.26671e-05	9.26671e-05	0.00046519	0.000258271
56	5.93069e-05	5.93069e-05	0.0004518	0.000183859							56	9.26671e-05	9.26671e-05	0.00046519	0.000258271
57	5.93069e-05	5.93069e-05	0.0004518	0.000183859							57	9.26671e-05	9.26671e-05	0.00046519	0.000258271
58	5.93069e-05	5.93069e-05	0.0004518	0.000183859							58	9.26671e-05	9.26671e-05	0.00046519	0.000258271
59	5.93069e-05	5.93069e-05	0.0004518	0.000183859							59	9.26671e-05	9.26671e-05	0.00046519	0.000258271
60	5.93069e-05	5.93069e-05	0.0004518	0.000183859							60	9.26671e-05	9.26671e-05	0.00046519	0.000258271
61	0.000121637	8.54546e-05	0.0004518	0.000183859							61	0.000135952	9.86483e-05	0.00046519	0.000258271
62	0.000121637	8.54546e-05	0.000510198	0.000209192							62	0.000135952	9.86483e-05	0.000521909	0.000304794
63	0.000121637	8.54546e-05	0.000510198	0.000209192							63	0.000135952	9.86483e-05	0.000521909	0.000304794
64	0.000121637	8.54546e-05	0.000510198	0.000209192							64	0.000135952	9.86483e-05	0.000521909	0.000304794
65	0.000121637	8.54546e-05	0.000510198	0.000209192							65	0.000135952	9.86483e-05	0.000521909	0.000304794
66	0.000121637	8.54546e-05	0.000510198	0.000209192							66	0.000135952	9.86483e-05	0.000521909	0.000304794
67	0.000121637	8.54546e-05	0.000611441	0.000231077							67	0.000135952	9.86483e-05	0.000620244	0.000391869
68	0.000121637	8.54546e-05	0.000611441	0.000231077							68	0.000135952	9.86483e-05	0.000620244	0.000391869
69	0.000121637	8.54546e-05	0.000611441	0.000231077							69	0.000135952	9.86483e-05	0.000620244	0.000391869
70	0.000121637	8.54546e-05	0.000611441	0.000231077							70	0.000135952	9.86483e-05	0.000620244	0.000391869
71	0.000121637	8.54546e-05	0.000611441	0.000231077							71	0.000135952	9.86483e-05	0.000620244	0.000391869
72	0.000121637	8.54546e-05	0.000611441	0.000231077							72	0.000135952	9.86483e-05	0.000620244	0.000391869
73	0.000121637	8.54546e-05	0.000670829	0.000237679							73	0.000135952	9.86483e-05	0.000669685	0.000392193
74	0.000121637	8.54546e-05	0.000670829	0.000237679							74	0.000135952	9.86483e-05	0.000669685	0.000392193
75	0.000121637	8.54546e-05	0.000670829	0.000237679							75	0.000135952	9.86483e-05	0.000669685	0.000392193
76	0.000121637	8.54546e-05	0.000670829	0.000237679							76	0.000135952	9.86483e-05	0.000669685	0.000392193
77	0.000121637	8.54546e-05	0.000670829	0.000237679							77	0.000135952	9.86483e-05	0.000669685	0.000392193
78	0.000121637	8.54546e-05	0.000670829	0.000237679							78	0.000135952	9.86483e-05	0.000669685	0.000392193
79	0.000121637	8.54546e-05	0.000694134	0.000238429							79	0.000135952	9.86483e-05	0.000703638	0.000391592
80	0.000121637	8.54546e-05	0.000694134	0.000238429							80	0.000135952	9.86483e-05	0.000703638	0.000391592
81	0.000121637	8.54546e-05	0.000694134	0.000238429							81	0.000135952	9.86483e-05	0.000703638	0.000391592
82	0.000121637	8.54546e-05	0.000726598	0.000240071							82	0.000135952	9.86483e-05	0.000730664	0.000394315
83	0.000121637	8.54546e-05	0.000726598	0.000240071							83	0.000135952	9.86483e-05	0.000730664	0.000394315
84	0.000121637	8.54546e-05	0.000726598	0.000240071							84	0.000135952	9.86483e-05	0.000730664	0.000394315
85	0.000121637	8.54546e-05	0.000726598	0.000240071							85	0.000135952	9.86483e-05	0.000730664	0.000394315
86	0.000121637	8.54546e-05	0.000726598	0.000240071							86	0.000135952	9.86483e-05	0.000730664	0.000394315
87	0.000121637	8.54546e-05	0.000726598	0.000240071							87	0.000135952	9.86483e-05	0.000730664	0.000394315
88	0.000121637	8.54546e-05	0.000726598	0.000240071							88	0.000135952	9.86483e-05	0.000730664	0.000394315
89	0.000121637	8.54546e-05	0.000726598	0.000240071							89	0.000135952	9.86483e-05	0.000730664	0.000394315
90	0.000121637	8.54546e-05	0.000726598	0.000240071							90	0.000135952	9.86483e-05	0.000730664	0.000394315
91	0.000121637	8.54546e-05	0.000726598	0.000240071							91	0.000135952	9.86483e-05	0.000730664	0.000394315
92	0.000121637	8.54546e-05	0.000726598	0.000240071							92	0.000135952	9.86483e-05	0.000730664	0.000394315
93	0.000121637	8.54546e-05	0.00078255	0.000245521							93	0.000135952	9.86483e-05	0.000771423	0.000402967
94	0.000121637	8.54546e-05	0.000894389	0.000261815							94	0.000135952	9.86483e-05	0.00087497	0.000421497
95	0.000121637	8.54546e-05	0.000926871	0.000263166							95	0.000135952	9.86483e-05	0.000898631	0.000427801
96	0.000183968	0.000137324	0.000958996	0.00026445							96	0.000179237	0.000120926	0.000925375	0.000436618
97	0.000183968	0.000137324	0.00105564	0.000272006							97	0.000179237	0.000120926	0.00104611	0.000462862
98	0.000282704	0.000167678	0.00137914	0.000332924							98	0.000267394	0.00013972	0.00141274	0.00056777
99	0.000378305	0.000191115	0.00360222	0.000904472							99	0.000333784	0.000143881	0.00371308	0.00116022
100	0.0017109	0.000623469	0.00724299	0.00126837							100	0.00163571	0.000568872	0.00746754	0.00193414
101	0.002738	0.000949361	0.00889575	0.00152207							101	0.00312157	0.00127943	0.00924298	0.00237931
102	0.00343742	0.00106137	0.0102387	0.00166223							102	0.00392246	0.00146211	0.0107404	0.00276175
103	0.00467633	0.0012891	0.0115115	0.00181827							103	0.00536538	0.0015677	0.0121145	0.00298755
104	0.00522961	0.00138681	0.0126093	0.00199987							104	0.00604455	0.0017519	0.013319	0.00326477
105	0.00627629	0.00153801	0.0131954	0.0020294							105	0.00701502	0.00189473	0.0139105	0.00333043
106	0.00678836	0.00162472	0.01406	0.00209407							106	0.00750309	0.002068	0.0149871	0.00345131
107	0.00723544	0.00172087	0.0149047	0.00215585							107	0.00783315	0.00213969	0.0160309	0.00353319
108	0.00768762	0.00179761	0.0157776	0.00224568							108	0.00831608	0.00228608	0.0168665	0.0036867
109	0.00838633	0.0019524	0.016382	0.00225685							109	0.00899937	0.00248109	0.017443	0.00366645
110	0.00872786	0.00205079	0.0175879	0.00234175							110	0.00923654	0.00249132	0.0185588	0.00382479
111	0.00892885	0.00213607	0.0185766	0.00238308							111	0.00944305	0.00254469	0.0195429	0.00383539
112	0.00962248	0.00217324	0.0189867	0.00239535							112	0.0103442	0.00239293	0.0199406	0.00385451
113	0.0100181	0.0022663	0.019117	0.00240057							113	0.0106602	0.00241575	0.0200737	0.0038667
114	0.0102688	0.00233935	0.0199845	0.00243268							114	0.0108595	0.00244985	0.0209685	0.00394702
115	0.0106486	0.00239773	0.0208136	0.00245145							115	0.0111233	0.00248315	0.0216504	0.00396817
116	0.0114078	0.00248019	0.0216746	0.00246899							116	0.0120147	0.00276559	0.0224945	0.00401209
117	0.0116409	0.00254765	0.0225547	0.00250482							117	0.0121766	0.0027702	0.0234658	0.00414606
118	0.0119297	0.00258088	0.023294	0.00253754							118	0.0124441	0.00283546	0.0240688	0.00417582
119	0.012196	0.00258695	0.0239441	0.00255272							119	0.0126692	0.00282864	0.0247926	0.00411776
120	0.0133322	0.00289131	0.0245669	0.00257939							120	0.0138938	0.0029754	0.0253497	0.0041099
121	0.0137119	0.00296756	0.0249417	0.00258385							121	0.014199	0.00297587	0.0257465	0.00406589
122	0.0141468	0.00305133	0.0253877	0.00260638							122	0.01455	0.00304643	0.0262391	0.0040619
123	0.0143936	0.00305628	0.0260426	0.00264353							123	0.0147299	0.00305448	0.026854	0.00408056
124	0.0145396	0.00306758	0.0264827	0.00267488							124	0.0148476	0.00304686	0.027168	0.0040693
125	0.0152145	0.00315604	0.0273135	0.00273754							125	0.0156967	0.00304796	0.0278977	0.00407283
126	0.015674	0.00321611	0.0282146	0.00276325							126	0.0162457	0.00304708	0.0288496	0.00406272
127	0.0159327	0.00330335	0.0287126	0.00279218							127	0.0164428	0.00307058	0.0293581	0.00410168
128	0.0159978	0.00330234	0.0293974	0.00285114							128	0.016488	0.0030886	0.0299856	0.00412207
129	0.0164837	0.00331067	0.0296842	0.00285321							129	0.0168362	0.00313211	0.0302581	0.00414488
130	0.0166517	0.00331815	0.0303609	0.00287734							130	0.0169529	0.00316489	0.0309032	0.00419082
131	0.0166517	0.00331815	0.0303609	0.00287734							131	0.0169529	0.00316489	0.0309032	0.00419082
132	0.0172399	0.00332403	0.0308938	0.00290603							132	0.0175905	0.00311265	0.0313813	0.00418452
133	0.0179479	0.00332131	0.0312768	0.00290999							133	0.0185805	0.00339336	0.0318185	0.00416766
134	0.0180169	0.00331698	0.0316724	0.00294642							134	0.0186421	0.00339339	0.0322378	0.00418438
135	0.0186839	0.00335866	0.0319646	0.00297204							135	0.0195748	0.00327466	0.0325283	0.0041955
136	0.018821	0.00335682	0.0323721	0.0030019							136	0.0196972	0.00329644	0.0329383	0.00422581
137	0.0190472	0.00335646	0.0326849	0.00300582							137	0.02008	0.00321921	0.0332481	0.00422383
138	0.0190472	0.00335646	0.033226	0.00303178							138	0.02008	0.00321921	0.0337291	0.00423017
139	0.019572	0.00338606	0.0334412	0.00302981							139	0.0206369	0.00324001	0.0339799	0.00425365
140	0.0199587	0.00336711	0.0340064	0.00306093							140	0.0209391	0.00314642	0.0345467	0.00435744
141	0.0206004	0.00345154	0.0343976	0.00308092							141	0.0215451	0.00310014	0.034911	0.00438525
142	0.0211966	0.00356176	0.0347169	0.00309988							142	0.0222115	0.00325826	0.035196	0.00440587
143	0.0217827	0.00361421	0.0350037	0.00309204							143	0.0229025	0.00322404	0.035457	0.00441221
144	0.0222861	0.00360795	0.0353106	0.00308743							144	0.0233321	0.00317558	0.0357627	0.00439937
145	0.022494	0.00365697	0.0356545	0.00309645							145	0.0235177	0.00316979	0.0360933	0.00440416
146	0.0227329	0.00365814	0.0358949	0.00312524							146	0.0236836	0.00312038	0.0364574	0.00437134
147	0.0228306	0.00365123	0.0361644	0.00313696							147	0.0237708	0.00313933	0.0367451	0.00437871
148	0.0230014	0.00372107	0.0365091	0.00314444							148	0.0238894	0.00316087	0.0371694	0.00437333
149	0.0231119	0.0037168	0.0367983	0.00316586							149	0.0239881	0.00316117	0.0374108	0.00443734
150	0.0232099	0.00371772	0.0373773	0.00319795							150	0.0240562	0.00318379	0.037905	0.0044489
151	0.0232099	0.00371772	0.0378604	0.00324389							151	0.0240562	0.00318379	0.0384429	0.00448012
152	0.0234423	0.003724	0.0382874	0.00324402							152	0.0242176	0.00317213	0.0389642	0.00443155
153	0.0236562	0.0037858	0.0385944	0.00323875							153	0.0243661	0.00317105	0.0392409	0.00441263
154	0.0239779	0.00386692	0.0388314	0.00327536							154	0.0246851	0.0031672	0.0394689	0.00440953
155	0.0242815	0.00394305	0.0391191	0.0032727							155	0.0249154	0.00323256	0.0396676	0.00439815
156	0.0244757	0.00395083	0.0395195	0.00329036							156	0.0251931	0.00320558	0.0400564	0.00440687
157	0.0248354	0.0040969	0.0396774	0.00329232							157	0.0254429	0.00328927	0.040206	0.00438706
158	0.0248354	0.0040969	0.0401685	0.0033052							158	0.0254429	0.00328927	0.0407812	0.00434468
159	0.0250746	0.0041457	0.0407262	0.00331999							159	0.0258824	0.00335115	0.041303	0.00434858
160	0.0250746	0.0041457	0.0412356	0.00332483							160	0.0258824	0.00335115	0.0416774	0.00434507
161	0.0253712	0.00418581	0.041563	0.00332092							161	0.0262895	0.00333592	0.0419883	0.00431561
162	0.0253712	0.00418581	0.0418793	0.00333537							162	0.0262895	0.00333592	0.0422718	0.00430105
163	0.0255281	0.00417589	0.0420061	0.00333815							163	0.0265346	0.00333617	0.0423664	0.00431429
164	0.0258769	0.00419352	0.042073	0.00334055							164	0.0270252	0.00321904	0.0424151	0.00431293
165	0.0260938	0.00417824	0.0424574	0.00334976							165	0.0272188	0.0032345	0.0427811	0.00428313
166	0.0261849	0.00417356	0.0426123	0.00335425							166	0.0273002	0.00323185	0.042937	0.00426604
167	0.0261849	0.00417356	0.0430777	0.00337834							167	0.0273002	0.00323185	0.043372	0.00436842
168	0.0262954	0.00417159	0.0436918	0.00338062							168	0.0273988	0.00323138	0.0439431	0.00437142
169	0.0270255	0.00425212	0.0439277	0.00340125							169	0.0284079	0.00329719	0.0441377	0.0043569
170	0.0270255	0.00425212	0.044465	0.00342565							170	0.0284079	0.00329719	0.0446968	0.00438287
171	0.0272698	0.00432462	0.0451922	0.00348473							171	0.0286014	0.00334968	0.0453003	0.00446129
172	0.0272698	0.00432462	0.0453107	0.00348105							172	0.0286014	0.00334968	0.0454054	0.00444857
173	0.0272698	0.00432462	0.0457139	0.00351623							173	0.0286014	0.00334968	0.0457957	0.00450993
174	0.0272698	0.00432462	0.0462921	0.00357216							174	0.0286014	0.00334968	0.0462833	0.0046254
175	0.0272698	0.00432462	0.0467543	0.00358405							175	0.0286014	0.00334968	0.0469302	0.00460893
176	0.0272698	0.00432462	0.0470594	0.00358542							176	0.0286014	0.00334968	0.0473497	0.00456403
177	0.0275414	0.0043273	0.0472169	0.00360872							177	0.0290259	0.00343753	0.0474658	0.00457678
178	0.0277779	0.00432498	0.0472908	0.00360551							178	0.0293197	0.0035264	0.0475649	0.00458752
179	0.0277779	0.00432498	0.0475748	0.00359739							179	0.0293197	0.0035264	0.0478048	0.00458993
180	0.0279688	0.00431427	0.047722	0.00360096							180	0.0294523	0.00351641	0.0479925	0.00460121
181	0.0284287	0.00434615	0.0480963	0.00361349							181	0.03009	0.00371935	0.0483205	0.00462828
182	0.0285275	0.00435898	0.0483551	0.00361185							182	0.0301782	0.00373462	0.0485963	0.00463096
183	0.0288214	0.00435808	0.0486394	0.0036262							183	0.0305457	0.00379601	0.0488461	0.00467986
184	0.0290888	0.00436315	0.0490544	0.00364083							184	0.0308381	0.00375954	0.0492037	0.00466964
185	0.0292967	0.00440938	0.0491327	0.00364656							185	0.0310238	0.00376768	0.049304	0.00467742
186	0.0292967	0.00440938	0.0492319	0.00364865							186	0.0310238	0.00376768	0.0494049	0.00467352
187	0.0296203	0.00439684	0.0494634	0.00364412							187	0.0312928	0.003775	0.0496369	0.00465235
188	0.0296203	0.00439684	0.0496629	0.00364032							188	0.0312928	0.003775	0.0498298	0.00463815
189	0.0297203	0.00439579	0.0501631	0.00365277							189	0.0313623	0.00373868	0.0503746	0.00463378
190	0.0298212	0.00439007	0.0503282	0.00365181							190	0.0314324	0.00375959	0.0504965	0.00462784
191	0.0299855	0.00441337	0.0504447	0.00365149							191	0.0317745	0.00382244	0.0507086	0.00460559
192	0.0301934	0.00446833	0.0505958	0.00365402							192	0.0319601	0.00383612	0.050904	0.00458928
193	0.0301934	0.00446833	0.0508128	0.00365702							193	0.0319601	0.00383612	0.051073	0.00461461
194	0.0302793	0.00446633	0.050928	0.00365919							194	0.0320198	0.0038443	0.0511664	0.0046005
195	0.0302793	0.00446633	0.0511548	0.00366318							195	0.0320198	0.0038443	0.0514025	0.0045845
196	0.0302793	0.00446633	0.0514555	0.00366912							196	0.0320198	0.0038443	0.0516769	0.00459028
197	0.0304232	0.0045023	0.0516283	0.00367442							197	0.0322607	0.00379986	0.0518023	0.00458596
198	0.0304232	0.0045023	0.051877	0.00368759							198	0.0322607	0.00379986	0.0521109	0.00454903
199	0.0304232	0.0045023	0.0520712	0.00367785							199	0.0322607	0.00379986	0.0522245	0.0045483
200	0.0304232	0.0045023	0.0522364	0.00367042							200	0.0322607	0.00379986	0.052353	0.00454317
201	0.0307281	0.00451291	0.0523979	0.00368128							201	0.0326981	0.00373367	0.0524533	0.00453642
202	0.0307281	0.00451291	0.0526751	0.00369929							202	0.0326981	0.00373367	0.052638	0.00452564
203	0.0308842	0.00451216	0.0528814	0.00372251							203	0.0328246	0.00375395	0.0527857	0.00452964
204	0.0311192	0.00455202	0.0530713	0.00373346							204	0.0331467	0.00372107	0.0529394	0.00453163
205	0.0312954	0.00453835	0.0532715	0.00374519							205	0.0332806	0.0037514	0.0531276	0.00453721
206	0.0314846	0.00454321	0.0534362	0.00375056							206	0.0335315	0.00374679	0.053283	0.00454136
207	0.0316421	0.00453118	0.053689	0.0037363							207	0.0336408	0.00376373	0.0534486	0.00453551
208	0.0316999	0.00452759	0.0541494	0.00374853							208	0.0336925	0.00377033	0.0538481	0.00451533
209	0.0319369	0.00454902	0.054474	0.00377526							209	0.0340627	0.00383609	0.0540983	0.00450197
210	0.0319369	0.00454902	0.0545901	0.00378331							210	0.0340627	0.00383609	0.0541915	0.00450322
211	0.0319369	0.00454902	0.0548132	0.00379114							211	0.0340627	0.00383609	0.0543904	0.0045138
212	0.0319962	0.00454456	0.054864	0.00379327							212	0.0341554	0.00385793	0.0544644	0.00450939
213	0.032294	0.00454511	0.0549069	0.0037952							213	0.0346548	0.00381748	0.0544957	0.00450272
214	0.0324379	0.00458876	0.0550759	0.00378769							214	0.0348956	0.00377427	0.0547071	0.0045016
215	0.0324957	0.00458581	0.0551667	0.00379428							215	0.0349473	0.00378006	0.0548117	0.00452315
216	0.0326216	0.00458249	0.0554329	0.00380395							216	0.0350596	0.00380319	0.0552101	0.00447786
217	0.0326216	0.00458249	0.0556414	0.00382547							217	0.0350596	0.00380319	0.0553223	0.00447178
218	0.0326216	0.00458249	0.0558519	0.00382147							218	0.0350596	0.00380319	0.0554946	0.0044784
219	0.0328531	0.00463691	0.0559452	0.00382272							219	0.0354215	0.00384685	0.0555551	0.0044757
220	0.0330322	0.00464407	0.0561368	0.00383517							220	0.0355814	0.00386703	0.0557388	0.00445678
221	0.0330869	0.0046437	0.0563579	0.00383283							221	0.0356953	0.00385471	0.0559748	0.00445762
222	0.0332013	0.00463408	0.0565757	0.00385392							222	0.0357748	0.00386478	0.0561868	0.0044562
223	0.0335876	0.00468396	0.0566791	0.00385006							223	0.0362321	0.00386303	0.0562727	0.0044684
224	0.0335876	0.00468396	0.056834	0.00384194							224	0.0362321	0.00386303	0.0564317	0.00444715
225	0.0338212	0.0047058	0.0572797	0.00384164							225	0.0364123	0.00389039	0.0568991	0.00443859
226	0.0340291	0.00476432	0.0577059	0.00384577							226	0.036598	0.00392769	0.0572149	0.00442913
227	0.0341268	0.00476199	0.0579076	0.00384314							227	0.0366852	0.00394684	0.0574432	0.00442399
228	0.0342168	0.00475929	0.058175	0.0038431							228	0.0367477	0.00390964	0.0576588	0.00443383
229	0.0343593	0.0047821	0.0584245	0.00385394							229	0.0368467	0.00392473	0.0578256	0.00444134
230	0.0343593	0.0047821	0.05881	0.00388884							230	0.0368467	0.00392473	0.0581378	0.00447187
231	0.0343593	0.0047821	0.0590802	0.00388882							231	0.0368467	0.00392473	0.0583414	0.00447491
232	0.0345393	0.00483844	0.0590802	0.00388882							232	0.0369828	0.00393698	0.0583414	0.00447491
233	0.0346968	0.004831	0.0591165	0.0038908							233	0.0370922	0.00395608	0.0584118	0.00448105
234	0.0347921	0.00485507	0.0591871	0.00388893							234	0.0372909	0.00404017	0.0585147	0.00446027
235	0.034974	0.00484084	0.0594291	0.00389411							235	0.0374329	0.00396978	0.0587747	0.00448084
236	0.0351165	0.0048672	0.0596101	0.0038967							236	0.0375319	0.00398874	0.0591025	0.00446117
237	0.0352432	0.00487657	0.0597425	0.00389984							237	0.0376451	0.00401384	0.059166	0.00446004
238	0.0352432	0.00487657	0.0600086	0.00389608							238	0.0376451	0.00401384	0.0594382	0.0044677
239	0.0354737	0.00491342	0.0600642	0.00389457							239	0.0378226	0.00405057	0.0594845	0.00446723
240	0.0354737	0.00491342	0.0601888	0.00390694							240	0.0378226	0.00405057	0.0595605	0.00446797
241	0.0357271	0.00490798	0.0603832	0.00390647							241	0.0380939	0.00407146	0.0597388	0.00444805
242	0.0357832	0.00490408	0.0606217	0.00389212							242	0.038144	0.00406485	0.0599533	0.00442088
243	0.0357832	0.00490408	0.0606459	0.00389131							243	0.038144	0.00406485	0.0599674	0.00442064
244	0.0360046	0.00488788	0.0609668	0.003917							244	0.038317	0.00400563	0.0602486	0.0044575
245	0.0360046	0.00488788	0.0611131	0.00392204							245	0.038317	0.00400563	0.0603552	0.00445189
246	0.0361789	0.00487993	0.0613609	0.00392577							246	0.0385893	0.00404052	0.0606717	0.00447575
247	0.036404	0.00488784	0.061521	0.00393952							247	0.0387903	0.00408675	0.0608253	0.00447861
248	0.036404	0.00488784	0.0616974	0.00394339							248	0.0387903	0.00408675	0.0609902	0.00448096
249	0.036404	0.00488784	0.0616974	0.00394339							249	0.0387903	0.00408675	0.0609902	0.00448096
250	0.0364663	0.00488599	0.0618331	0.00396572							250	0.0388335	0.00406049	0.0610814	0.00448114
251	0.0367472	0.00493708	0.0618567	0.00396643							251	0.0391968	0.00405285	0.0610913	0.00448128
252	0.0367472	0.00493708	0.0619345	0.00397644							252	0.0391968	0.00405285	0.0611788	0.00448898
253	0.0369695	0.00494685	0.0619345	0.00397644							253	0.0395423	0.0040516	0.0611788	0.00448898
254	0.0370384	0.0049462	0.0620363	0.00398026							254	0.0396858	0.00404333	0.0612858	0.00449797
255	0.0371362	0.00493922	0.0622769	0.00400251							255	0.0397622	0.00400542	0.0615218	0.00450965
256	0.0371362	0.00493922	0.0625768	0.00400662							256	0.0397622	0.00400542	0.061758	0.0045212
257	0.0371362	0.00493922	0.0625768	0.00400662							257	0.0397622	0.00400542	0.061758	0.0045212
258	0.0371362	0.00493922	0.0626014	0.00400911							258	0.0397622	0.00400542	0.0617938	0.00451635
259	0.037194	0.0049378	0.0626014	0.00400911							259	0.0398138	0.00401556	0.0617938	0.00451635
260	0.037194	0.0049378	0.0627489	0.00401821							260	0.0398138	0.00401556	0.0619036	0.0045111
261	0.037194	0.0049378	0.0627489	0.00401821							261	0.0398138	0.00401556	0.0619036	0.0045111
262	0.0373208	0.00494961	0.0628012	0.0040226							262	0.039927	0.00405097	0.0619253	0.0045118
263	0.0373208	0.00494961	0.062856	0.00402914							263	0.039927	0.00405097	0.0619481	0.00451265
264	0.0374208	0.00494862	0.0630144	0.0040353							264	0.0399964	0.00400764	0.0620408	0.00452687
265	0.0374208	0.00494862	0.0633044	0.00404178							265	0.0399964	0.00400764	0.0623999	0.00449918
266	0.0374208	0.00494862	0.0633473	0.00404535							266	0.0399964	0.00400764	0.0624312	0.00449459
267	0.037829	0.00504283	0.0634133	0.00404465							267	0.0403326	0.00407908	0.0625059	0.00449987
268	0.037829	0.00504283	0.0635052	0.00405435							268	0.0403326	0.00407908	0.0626161	0.00453255
269	0.0381085	0.00508595	0.0636558	0.00405492							269	0.0405539	0.00413861	0.0627478	0.00455614
270	0.0383238	0.00508211	0.0637962	0.00407082							270	0.0407149	0.00417538	0.0628597	0.0045852
271	0.0384216	0.0050769	0.0638837	0.00406781							271	0.0407913	0.0041385	0.0629549	0.00458707
272	0.0385771	0.00507778	0.0638837	0.00406781							272	0.0409302	0.00418134	0.0629549	0.00458707
273	0.0388661	0.00507101	0.0638837	0.00406781							273	0.0411625	0.00411261	0.0629549	0.00458707
274	0.0389394	0.00506394	0.0640064	0.00407654							274	0.0412133	0.00408082	0.0630781	0.00458544
275	0.0389987	0.00505954	0.0640988	0.00409096							275	0.041306	0.00409192	0.0631566	0.0045917
276	0.0390675	0.00505948	0.0641358	0.00408936							276	0.0414494	0.0040836	0.0631874	0.00459048
277	0.0391629	0.00508317	0.0642001	0.00408895							277	0.0416481	0.00415654	0.0632498	0.00460055
278	0.0391629	0.00508317	0.0643312	0.00409562							278	0.0416481	0.00415654	0.0633491	0.004601
279	0.039421	0.00512665	0.0643779	0.00409796							279	0.0418503	0.00420614	0.0634172	0.00462485
280	0.039749	0.005103	0.0643779	0.00409796							280	0.042078	0.00426446	0.0634172	0.00462485
281	0.039749	0.005103	0.0645006	0.00409294							281	0.042078	0.00426446	0.0635066	0.00461459
282	0.0398068	0.00510588	0.0645722	0.00409315							282	0.0421297	0.00427864	0.0636108	0.00459842
283	0.0402926	0.0051097	0.0647149	0.00410093							283	0.0425354	0.00426661	0.0636804	0.00460386
284	0.0402926	0.0051097	0.0647631	0.00410409							284	0.0425354	0.00426661	0.0637272	0.00461567
285	0.0402926	0.0051097	0.0648229	0.00410066							285	0.0425354	0.00426661	0.0637707	0.00462624
286	0.0405436	0.00511411	0.0648872	0.0041012							286	0.0427315	0.00419159	0.0638332	0.00463682
287	0.0405436	0.00511411	0.0650204	0.00410531							287	0.0427315	0.00419159	0.0639743	0.0046642
288	0.0407385	0.00513069	0.0651034	0.00410885							288	0.0429055	0.00425163	0.0640668	0.00467438
289	0.0409895	0.0051472	0.0652919	0.00411944							289	0.0431016	0.00418479	0.0642466	0.0046909
290	0.0411599	0.00513166	0.0652919	0.00411944							290	0.0433678	0.00420855	0.0642466	0.0046909
291	0.0411599	0.00513166	0.0654242	0.00411791							291	0.0433678	0.00420855	0.0643699	0.0046905
292	0.0413037	0.00517919	0.0656954	0.00413502							292	0.0436087	0.00415268	0.0645861	0.00477051
293	0.0413037	0.00517919	0.0657164	0.00413352							293	0.0436087	0.00415268	0.0646168	0.00477039
294	0.0413496	0.00517445	0.0658832	0.0041276							294	0.0436406	0.00413162	0.0647594	0.00475395
295	0.0413496	0.00517445	0.0658832	0.0041276							295	0.0436406	0.00413162	0.0647594	0.00475395
296	0.0413496	0.00517445	0.0658832	0.0041276							296	0.0436406	0.00413162	0.0647594	0.00475395
297	0.0413496	0.00517445	0.066015	0.00413634							297	0.0436406	0.00413162	0.0648954	0.00476969
298	0.0415866	0.00519822	0.0660441	0.00413388							298	0.0440108	0.00417695	0.0649075	0.00477035
299	0.0417237	0.00521449	0.0661072	0.00413249							299	0.0441332	0.00422354	0.064981	0.00475363
300	0.0417696	0.00521013	0.0661072	0.00413249							300	0.044165	0.00420274	0.064981	0.00475363
301	0.0417696	0.00521013	0.0663264	0.00413098							301	0.044165	0.00420274	0.0651211	0.00474892
302	0.0418154	0.00520618	0.0663264	0.00413098							302	0.0441969	0.00418208	0.0651211	0.00474892
303	0.042063	0.00522227	0.0663264	0.00413098							303	0.044418	0.0042577	0.0651211	0.00474892
304	0.042063	0.00522227	0.066386	0.00413437							304	0.044418	0.0042577	0.065179	0.00475865
305	0.042063	0.00522227	0.0667548	0.00413004							305	0.044418	0.0042577	0.0655189	0.00474356
306	0.042063	0.00522227	0.0668642	0.00413292							306	0.044418	0.0042577	0.0656327	0.00476127
307	0.042063	0.00522227	0.0669168	0.00413102							307	0.044418	0.0042577	0.0656586	0.00476133
308	0.0422606	0.00520447	0.0670181	0.00412415							308	0.0447487	0.0041862	0.0657839	0.00475765
309	0.0423593	0.00521545	0.0670736	0.00412066							309	0.0448369	0.00422356	0.0658648	0.00474267
310	0.0423593	0.00521545	0.0670962	0.0041189							310	0.0448369	0.00422356	0.0658977	0.00474269
311	0.0424172	0.00521916	0.0671738	0.00412068							311	0.0448885	0.00423751	0.0659776	0.00473867
312	0.042475	0.00522352	0.0672559	0.00412505							312	0.0449401	0.00425205	0.0662169	0.0047366
313	0.0425438	0.00522376	0.0673874	0.00414021							313	0.0450836	0.00423815	0.0663407	0.0047352
314	0.0428423	0.0052141	0.0673874	0.00414021							314	0.0455283	0.00418669	0.0663407	0.0047352
315	0.0428423	0.0052141	0.0674543	0.00415491							315	0.0455283	0.00418669	0.0663895	0.00474052
316	0.0429595	0.00521484	0.0674543	0.00415491							316	0.0456726	0.00421453	0.0663895	0.00474052
317	0.0429595	0.00521484	0.0674834	0.00415302							317	0.0456726	0.00421453	0.0664016	0.00474126
318	0.0430572	0.00521787	0.0677652	0.00414673							318	0.0457599	0.00425151	0.0666708	0.00472849
319	0.0430572	0.00521787	0.0678704	0.00415352							319	0.0457599	0.00425151	0.066783	0.00474425
320	0.0433082	0.0052448	0.0679194	0.00415777							320	0.045956	0.00418797	0.0668306	0.00477124
321	0.0433082	0.0052448	0.0679557	0.00416076							321	0.045956	0.00418797	0.066901	0.00478002
322	0.0433082	0.0052448	0.0679557	0.00416076							322	0.045956	0.00418797	0.066901	0.00478002
323	0.0433082	0.0052448	0.0680412	0.00417164							323	0.045956	0.00418797	0.0669686	0.00478156
324	0.0435221	0.00522525	0.0681741	0.00416703							324	0.0463141	0.00411335	0.0670977	0.00474977
325	0.0435221	0.00522525	0.0682447	0.00416677							325	0.0463141	0.00411335	0.0671662	0.00474886
326	0.0435221	0.00522525	0.0682995	0.00417482							326	0.0463141	0.00411335	0.067189	0.00475043
327	0.0435221	0.00522525	0.0684277	0.00417387							327	0.0463141	0.00411335	0.0672985	0.00474486
328	0.0435799	0.00523073	0.0685351	0.00417117							328	0.0463657	0.0041281	0.0673792	0.0047509
329	0.0435799	0.00523073	0.0686418	0.00417307							329	0.0463657	0.0041281	0.0674828	0.0048105
330	0.0435799	0.00523073	0.0687708	0.00416704							330	0.0463657	0.0041281	0.0676053	0.00482543
331	0.0435799	0.00523073	0.0687954	0.00417039							331	0.0463657	0.0041281	0.0676411	0.00482155
332	0.0435799	0.00523073	0.0688209	0.00417063							332	0.0463657	0.0041281	0.0676708	0.00482204
333	0.0435799	0.00523073	0.0688464	0.00417103							333	0.0463657	0.0041281	0.0677006	0.00482272
334	0.0436944	0.00522163	0.0688886	0.00417182							334	0.0464452	0.0041444	0.0677497	0.00482424
335	0.0439023	0.00528577	0.0689405	0.00417029							335	0.0466308	0.00420176	0.0678103	0.0048268
336	0.0439601	0.00529178	0.0691308	0.0041644							336	0.0466824	0.00421903	0.0680242	0.00481192
337	0.0442441	0.00526746	0.069247	0.0041675							337	0.0468796	0.0042639	0.0680918	0.00480804
338	0.0443019	0.00527408	0.069247	0.0041675							338	0.0469313	0.00428132	0.0680918	0.00480804
339	0.044439	0.00529635	0.0694102	0.00416326							339	0.0470536	0.00433224	0.0682123	0.00480598
340	0.044439	0.00529635	0.0694472	0.00416306							340	0.0470536	0.00433224	0.0682393	0.00480962
341	0.044439	0.00529635	0.0695289	0.00416171							341	0.0470536	0.00433224	0.0683039	0.00481289
342	0.044439	0.00529635	0.0695289	0.00416171							342	0.0470536	0.00433224	0.0683039	0.00481289
343	0.044439	0.00529635	0.0696936	0.00417159							343	0.0470536	0.00433224	0.06844	0.00482159
344	0.044439	0.00529635	0.0699292	0.00418876							344	0.0470536	0.00433224	0.0686717	0.00483176
345	0.0445801	0.00529474	0.0700469	0.00419203							345	0.0471796	0.00433945	0.0687697	0.00483279
346	0.0445801	0.00529474	0.0701532	0.0042017							346	0.0471796	0.00433945	0.0688927	0.00481298
347	0.0445801	0.00529474	0.0702226	0.00420057							347	0.0471796	0.00433945	0.068947	0.00482659
348	0.0445801	0.00529474	0.0702801	0.00419819							348	0.0471796	0.00433945	0.068971	0.00482871
349	0.0448641	0.00528548	0.0703047	0.0042016							349	0.0473769	0.00439073	0.0690068	0.00482474
350	0.0450882	0.00527414	0.0703047	0.0042016							350	0.0475519	0.00433814	0.0690068	0.00482474
351	0.0453722	0.00527997	0.0703409	0.00420506							351	0.0477492	0.00439757	0.0690772	0.00483441
352	0.0455092	0.00530544	0.0705644	0.00422603							352	0.0478715	0.00444879	0.0692869	0.00493019
353	0.0456237	0.00529841	0.0705644	0.00422603							353	0.047951	0.0044745	0.0692869	0.00493019
354	0.0458376	0.00528657	0.0705644	0.00422603							354	0.0483091	0.00440945	0.0692869	0.00493019
355	0.0458376	0.00528657	0.0708603	0.00422695							355	0.0483091	0.00440945	0.0695739	0.00495498
356	0.0461059	0.00532197	0.0708603	0.00422695							356	0.0485204	0.00449126	0.0695739	0.00495498
357	0.0461059	0.00532197	0.0709653	0.00422301							357	0.0485204	0.00449126	0.0696562	0.00495151
358	0.0463273	0.00530028	0.0710887	0.00421845							358	0.0486893	0.00443099	0.0697516	0.00495414
359	0.0464829	0.00529469	0.0711309	0.00421952							359	0.0488734	0.00442348	0.0698008	0.00495796
360	0.0464829	0.00529469	0.0713575	0.0042201							360	0.0488734	0.00442348	0.0701525	0.0049718
361	0.0467521	0.00528345	0.0714236	0.00421708							361	0.0491137	0.00450251	0.0701954	0.00497035
362	0.0467521	0.00528345	0.0714606	0.0042158							362	0.0491137	0.00450251	0.0702262	0.00496806
363	0.0467521	0.00528345	0.0715495	0.00421056							363	0.0491137	0.00450251	0.0702786	0.00496786
364	0.0470411	0.00528885	0.0715495	0.00421056							364	0.049346	0.00447559	0.0702786	0.00496786
365	0.0471185	0.00528355	0.0716316	0.00421754							365	0.0493997	0.00447484	0.0705179	0.00498233
366	0.0471185	0.00528355	0.0717126	0.00421693							366	0.0493997	0.00447484	0.0706075	0.00499828
367	0.0471185	0.00528355	0.0717126	0.00421693							367	0.0493997	0.00447484	0.0706075	0.00499828
368	0.0471185	0.00528355	0.0718229	0.00421509							368	0.0493997	0.00447484	0.0706859	0.00501642
369	0.0471185	0.00528355	0.0718229	0.00421509							369	0.0493997	0.00447484	0.0706859	0.00501642
370	0.0471733	0.00527723	0.0718667	0.00421317							370	0.0494378	0.00444823	0.0707177	0.00501294
371	0.047297	0.00528194	0.0719678	0.00421729							371	0.0495352	0.00446701	0.0708086	0.00502812
372	0.0474674	0.00526962	0.0720499	0.00422582							372	0.0498014	0.00447177	0.0710479	0.00505327
373	0.0476098	0.00531258	0.0720993	0.00422167							373	0.0499003	0.00450423	0.0710838	0.00504882
374	0.0476098	0.00531258	0.0721523	0.0042233							374	0.0499003	0.00450423	0.0711279	0.00505046
375	0.0476098	0.00531258	0.0721847	0.0042249							375	0.0499003	0.00450423	0.0711516	0.00505384
376	0.0476098	0.00531258	0.0722138	0.00422365							376	0.0499003	0.00450423	0.0711637	0.00505491
377	0.0476098	0.00531258	0.0723497	0.00422855							377	0.0499003	0.00450423	0.0713304	0.00504993
378	0.0478177	0.00538174	0.0723933	0.00422931							378	0.0500859	0.00457463	0.0713728	0.00504928
379	0.0478177	0.00538174	0.0725027	0.00422432							379	0.0500859	0.00457463	0.0714525	0.00504037
380	0.0480316	0.00537754	0.0725744	0.00422489							380	0.050444	0.0045112	0.0715229	0.0050483
381	0.0481461	0.00537235	0.0727906	0.0042404							381	0.0505235	0.00453776	0.0718924	0.00510265
382	0.0481461	0.00537235	0.0728364	0.00423895							382	0.0505235	0.00453776	0.0719368	0.00511645
383	0.0481461	0.00537235	0.0729993	0.00423515							383	0.0505235	0.00453776	0.0720854	0.00514356
384	0.0481461	0.00537235	0.0729993	0.00423515							384	0.0505235	0.00453776	0.0720854	0.00514356
385	0.0481461	0.00537235	0.0729993	0.00423515							385	0.0505235	0.00453776	0.0720854	0.00514356
386	0.0481461	0.00537235	0.0731568	0.0042406							386	0.0505235	0.00453776	0.0722602	0.00515921
387	0.0483223	0.00537038	0.073249	0.00423616							387	0.0506574	0.00455726	0.072337	0.00513904
388	0.0484177	0.0053922	0.0734727	0.0042201							388	0.050856	0.00459599	0.0725546	0.00509804
389	0.0484177	0.0053922	0.0735953	0.00422724							389	0.050856	0.00459599	0.0726551	0.00511495
390	0.0484177	0.0053922	0.0736567	0.00422401							390	0.050856	0.00459599	0.0727743	0.00508997
391	0.0484177	0.0053922	0.0737164	0.00422078							391	0.050856	0.00459599	0.0728178	0.00509969
392	0.0484177	0.0053922	0.0738135	0.00422975							392	0.050856	0.00459599	0.0728885	0.00511621
393	0.0484177	0.0053922	0.0739586	0.00423676							393	0.050856	0.00459599	0.0729992	0.00512383
394	0.0484177	0.0053922	0.0739964	0.00423299							394	0.050856	0.00459599	0.0730543	0.00511702
395	0.0485919	0.00538115	0.0739964	0.00423299							395	0.050977	0.00456041	0.0730543	0.00511702
396	0.0485919	0.00538115	0.074068	0.00423151							396	0.050977	0.00456041	0.073129	0.00511055
397	0.0485919	0.00538115	0.0741019	0.00422893							397	0.050977	0.00456041	0.0731537	0.00510784
398	0.0486378	0.00537733	0.0741451	0.00422642							398	0.0510089	0.0045382	0.0731717	0.00510925
399	0.0486378	0.00537733	0.0741451	0.00422642							399	0.0510089	0.0045382	0.0731717	0.00510925
400	0.0488517	0.00538131	0.0741776	0.00422818							400	0.051367	0.00448322	0.0731954	0.00511253
401	0.0491924	0.00540383	0.0741776	0.00422818							401	0.0518383	0.00448494	0.0731954	0.00511253
402	0.0491924	0.00540383	0.0743265	0.00423836							402	0.0518383	0.00448494	0.0732877	0.00513259
403	0.0491924	0.00540383	0.0743265	0.00423836							403	0.0518383	0.00448494	0.0732877	0.00513259
404	0.0491924	0.00540383	0.0745041	0.00423619							404	0.0518383	0.00448494	0.0734528	0.00511844
405	0.0493108	0.00539582	0.0745277	0.00423683							405	0.0519205	0.00448493	0.0734626	0.00511926
406	0.0493108	0.00539582	0.074609	0.00423629							406	0.0519205	0.00448493	0.0735465	0.0051087
407	0.0497386	0.00544565	0.0747104	0.00423206							407	0.0526367	0.00443658	0.0736405	0.00511496
408	0.0497386	0.00544565	0.0747104	0.00423206							408	0.0526367	0.00443658	0.0736405	0.00511496
409	0.0497386	0.00544565	0.0747104	0.00423206							409	0.0526367	0.00443658	0.0736405	0.00511496
410	0.0498589	0.0054483	0.0747354	0.00423203							410	0.0527441	0.00447945	0.0736769	0.00511758
411	0.0498589	0.0054483	0.0747354	0.00423203							411	0.0527441	0.00447945	0.0736769	0.00511758
412	0.0498589	0.0054483	0.0748049	0.0042332							412	0.0527441	0.00447945	0.0737313	0.00511848
413	0.0498589	0.0054483	0.0749352	0.00424969							413	0.0527441	0.00447945	0.0740174	0.00517673
414	0.0498589	0.0054483	0.0749352	0.00424969							414	0.0527441	0.00447945	0.0740174	0.00517673
415	0.0499567	0.00544242	0.074973	0.00424623							415	0.0528205	0.00445704	0.0740725	0.00517021
416	0.0499567	0.00544242	0.074973	0.00424623							416	0.0528205	0.00445704	0.0740725	0.00517021
417	0.0499567	0.00544242	0.0750958	0.00424255							417	0.0528205	0.00445704	0.0741653	0.00516951
418	0.0499567	0.00544242	0.0751667	0.00424113							418	0.0528205	0.00445704	0.074217	0.0051709
419	0.0499567	0.00544242	0.0752039	0.00423901							419	0.0528205	0.00445704	0.0742386	0.00516947
420	0.0499567	0.00544242	0.0752039	0.00423901							420	0.0528205	0.00445704	0.0742386	0.00516947
421	0.0499567	0.00544242	0.0752039	0.00423901							421	0.0528205	0.00445704	0.0742386	0.00516947
422	0.05004	0.00543401	0.0752994	0.00423743							422	0.0528949	0.00446043	0.0743026	0.00517007
423	0.050141	0.00543188	0.075355	0.00423853							423	0.052965	0.00446023	0.0743566	0.00518822
424	0.050141	0.00543188	0.0753776	0.00423704							424	0.052965	0.00446023	0.0743896	0.00518826
425	0.050141	0.00543188	0.0754698	0.00423674							425	0.052965	0.00446023	0.0744702	0.00521087
426	0.050141	0.00543188	0.0755115	0.004235							426	0.052965	0.00446023	0.0745006	0.00521883
427	0.0502497	0.0054194	0.0755115	0.004235							427	0.0530499	0.00445087	0.0745006	0.00521883
428	0.0502497	0.0054194	0.0755764	0.00423256							428	0.0530499	0.00445087	0.074539	0.00522387
429	0.0502497	0.0054194	0.07577	0.00421505							429	0.0530499	0.00445087	0.0747541	0.00519048
430	0.0502497	0.0054194	0.0758844	0.00420923							430	0.0530499	0.00445087	0.0748556	0.00519302
431	0.0503474	0.00542233	0.0758844	0.00420923							431	0.0531372	0.00448696	0.0748556	0.00519302
432	0.0504307	0.0054151	0.0759282	0.00420796							432	0.0532116	0.0044912	0.0748875	0.00519006
433	0.0504307	0.0054151	0.0759282	0.00420796							433	0.0532116	0.0044912	0.0748875	0.00519006
434	0.0504307	0.0054151	0.0759282	0.00420796							434	0.0532116	0.0044912	0.0748875	0.00519006
435	0.0505575	0.00542769	0.0759966	0.00420691							435	0.0533248	0.00453988	0.0749649	0.0052062
436	0.0505575	0.00542769	0.0761005	0.00420554							436	0.0533248	0.00453988	0.0750336	0.00522449
437	0.0505575	0.00542769	0.0761621	0.00420691							437	0.0533248	0.00453988	0.0750694	0.00522917
438	0.0505575	0.00542769	0.0763417	0.00421165							438	0.0533248	0.00453988	0.0752052	0.00523623
439	0.0505575	0.00542769	0.0764146	0.00420801							439	0.0533248	0.00453988	0.075258	0.00522894
440	0.0505575	0.00542769	0.0764146	0.00420801							440	0.0533248	0.00453988	0.075258	0.00522894
441	0.0505575	0.00542769	0.0764524	0.00420477							441	0.0533248	0.00453988	0.0753131	0.00522366
442	0.0505575	0.00542769	0.0764524	0.00420477							442	0.0533248	0.00453988	0.0753131	0.00522366
443	0.0505575	0.00542769	0.0764524	0.00420477							443	0.0533248	0.00453988	0.0753131	0.00522366
444	0.0505575	0.00542769	0.0764524	0.00420477							444	0.0533248	0.00453988	0.0753131	0.00522366
445	0.050668	0.00542403	0.0765325	0.00419871							445	0.0534234	0.00457508	0.0753879	0.00522469
446	0.050668	0.00542403	0.0765806	0.00420432							446	0.0534234	0.00457508	0.0754347	0.0052421
447	0.0507139	0.00542039	0.0767147	0.0042191							447	0.0534553	0.00455162	0.0755362	0.00525837
448	0.0507139	0.00542039	0.076812	0.00422017							448	0.0534553	0.00455162	0.0756307	0.00525724
449	0.0507139	0.00542039	0.0768776	0.00422485							449	0.0534553	0.00455162	0.0756944	0.00525563
450	0.0507139	0.00542039	0.0768776	0.00422485							450	0.0534553	0.00455162	0.0756944	0.00525563
451	0.0508608	0.00541675	0.0769067	0.00422422							451	0.0535573	0.00452842	0.0757065	0.00525666
452	0.0510362	0.00540307	0.0770193	0.00421773							452	0.0536944	0.00448978	0.0757871	0.00524516
453	0.0510362	0.00540307	0.0770193	0.00421773							453	0.0536944	0.00448978	0.0757871	0.00524516
454	0.0510362	0.00540307	0.077121	0.00423035							454	0.0536944	0.00448978	0.0758978	0.00528057
455	0.0510362	0.00540307	0.0771916	0.00422921							455	0.0536944	0.00448978	0.0760007	0.00525817
456	0.0510362	0.00540307	0.0772464	0.0042393							456	0.0536944	0.00448978	0.0760235	0.00526024
457	0.0510362	0.00540307	0.0773019	0.00423584							457	0.0536944	0.00448978	0.0761044	0.00524399
458	0.0510362	0.00540307	0.0774236	0.00422892							458	0.0536944	0.00448978	0.0762822	0.00527607
459	0.0511242	0.00540853	0.0775541	0.00423432							459	0.0537729	0.00451925	0.0763675	0.00526729
460	0.0511242	0.00540853	0.0775541	0.00423432							460	0.0537729	0.00451925	0.0763675	0.00526729
461	0.0511242	0.00540853	0.0777299	0.00422747							461	0.0537729	0.00451925	0.0765139	0.00523652
462	0.0511242	0.00540853	0.0777299	0.00422747							462	0.0537729	0.00451925	0.0765139	0.00523652
463	0.0511242	0.00540853	0.0777701	0.00422365							463	0.0537729	0.00451925	0.0765724	0.0052245
464	0.0512064	0.00540751	0.0777992	0.00422359							464	0.0538463	0.00452377	0.0765845	0.00522575
465	0.0512064	0.00540751	0.0777992	0.00422359							465	0.0538463	0.00452377	0.0765845	0.00522575
466	0.0512064	0.00540751	0.0778678	0.00421998							466	0.0538463	0.00452377	0.0766416	0.00521475
467	0.0512064	0.00540751	0.0778678	0.00421998							467	0.0538463	0.00452377	0.0766416	0.00521475
468	0.0512064	0.00540751	0.0778678	0.00421998							468	0.0538463	0.00452377	0.0766416	0.00521475
469	0.0513489	0.00545184	0.0779929	0.0042356							469	0.0539453	0.0045521	0.0769122	0.00526607
470	0.0513489	0.00545184	0.0781243	0.00424785							470	0.0539453	0.0045521	0.0770079	0.00528277
471	0.0513489	0.00545184	0.0781243	0.00424785							471	0.0539453	0.0045521	0.0770079	0.00528277
472	0.0513489	0.00545184	0.0781243	0.00424785							472	0.0539453	0.0045521	0.0770079	0.00528277
473	0.0513489	0.00545184	0.0782319	0.00424995							473	0.0539453	0.0045521	0.0771489	0.00526928
474	0.0514311	0.00545204	0.0783105	0.00425187							474	0.0540186	0.00455762	0.0772226	0.00527726
475	0.0514311	0.00545204	0.0783105	0.00425187							475	0.0540186	0.00455762	0.0772226	0.00527726
476	0.0514311	0.00545204	0.0783105	0.00425187							476	0.0540186	0.00455762	0.0772226	0.00527726
477	0.0515929	0.00544888	0.0783791	0.00424935							477	0.054131	0.00455908	0.0772798	0.00526677
478	0.0515929	0.00544888	0.0783791	0.00424935							478	0.054131	0.00455908	0.0772798	0.00526677
479	0.0515929	0.00544888	0.0783791	0.00424935							479	0.054131	0.00455908	0.0772798	0.00526677
480	0.0515929	0.00544888	0.0783791	0.00424935							480	0.054131	0.00455908	0.0772798	0.00526677
481	0.0515929	0.00544888	0.0783791	0.00424935							481	0.054131	0.00455908	0.0772798	0.00526677
482	0.0515929	0.00544888	0.0784285	0.00424653							482	0.054131	0.00455908	0.0773158	0.00526196
483	0.0515929	0.00544888	0.0784285	0.00424653							483	0.054131	0.00455908	0.0773158	0.00526196
484	0.0515929	0.00544888	0.0784285	0.00424653							484	0.054131	0.00455908	0.0773158	0.00526196
485	0.051662	0.00544136	0.0784285	0.00424653							485	0.0541927	0.00458238	0.0773158	0.00526196
486	0.051662	0.00544136	0.0784285	0.00424653							486	0.0541927	0.00458238	0.0773158	0.00526196
487	0.051662	0.00544136	0.0784285	0.00424653							487	0.0541927	0.00458238	0.0773158	0.00526196
488	0.051662	0.00544136	0.0784285	0.00424653							488	0.0541927	0.00458238	0.0773158	0.00526196
489	0.05175	0.00544808	0.0784285	0.00424653							489	0.0542713	0.00461309	0.0773158	0.00526196
490	0.05175	0.00544808	0.0784285	0.00424653							490	0.0542713	0.00461309	0.0773158	0.00526196
491	0.05175	0.00544808	0.0784842	0.00424665							491	0.0542713	0.00461309	0.0773699	0.00525026
492	0.05175	0.00544808	0.0784842	0.00424665							492	0.0542713	0.00461309	0.0773699	0.00525026
493	0.0520191	0.00544714	0.0784842	0.00424665							493	0.0545116	0.00471393	0.0773699	0.00525026
494	0.0520191	0.00544714	0.0785361	0.00424509							494	0.0545116	0.00471393	0.0773915	0.00525242
495	0.0520191	0.00544714	0.0785361	0.00424509							495	0.0545116	0.00471393	0.0773915	0.00525242
496	0.0520191	0.00544714	0.0785855	0.00424283							496	0.0545116	0.00471393	0.0774275	0.00524783
497	0.0520191	0.00544714	0.0785855	0.00424283							497	0.0545116	0.00471393	0.0774275	0.00524783
498	0.0520191	0.00544714	0.0785855	0.00424283							498	0.0545116	0.00471393	0.0774275	0.00524783
499	0.0520191	0.00544714	0.0785855	0.00424283							499	0.0545116	0.00471393	0.0774275	0.00524783
500	0.0520191	0.00544714	0.0785855	0.00424283							500	0.0545116	0.00471393	0.0774275	0.00524783
[truncated: 120 more columns]

## Sheet: Fig 1d
ND donorID	CellID	Area	Visecles number		Granule density			Gr density/µm2	gr density ERROR			Gr density/µm2	gr density ERROR									T2d DonorID	CellID	Area	Visecles number		Granule density			Gr density/µm2	gr density ERROR			Gr density/µm2	gr density ERROR
2112	667	2506	40	64.1536	0.623504		Averge	0.607904	0.00853731		ND	0.61007	0.0101664									2133	808	2988	37	76.4928	0.483706		Averge	0.566573	0.0167413			0.563779	0.0179254
2112	671	3452	74	88.3712	0.837377		2088	0.500091	0.0364249		T2D	0.563779	0.0179254									2133	812	2249	32	57.5744	0.555803		2133	0.623007	0.112908									Donors
2112	673	5348	52	136.909	0.379815		2089	0.489273	0.0297618													2133	814	3320	42	84.992	0.494164		2151	0.465712	0.102033									Cells
2112	677	3469	47	88.8064	0.529241		2112	0.659599	0.0752897													2133	816	3057	75	78.2592	0.958354		2199	0.555005	0.0692837
2112	679	5160	112	132.096	0.847868		2119	0.486527	0.0355192													2151	932	4699	37	120.294	0.307579		2202	0.599955	0.0612556
2112	681	4805	91	123.008	0.739789		2132	0.709914	0.0535555													2151	934	3347	35	85.6832	0.408481		2203	0.628492	0.0525153
2088	543	5381	80	137.754	0.580747		2150	0.767814	0.062759													2151	936	5362	44	137.267	0.320543		2211	0.417066	0.00810572
2088	544	3761	45	96.2816	0.467379		2152	0.590347	0.0487327													2151	938	4792	116	122.675	0.945586		2219	0.588541	0.0327084
2088	545	5010	50	128.256	0.389845		2154	0.695469	0.0634924													2151	958	4214	56	107.878	0.519103		2238	0.685548	0.107753
2088	546	7438	77	190.413	0.404385		2155	0.731524	0.0639691													2151	964	8533	64	218.445	0.29298		2240	0.612535	0.34171
2088	548	3688	56	94.4128	0.59314		2157	0.503507	0.0845091													2199	1611	3620	44	92.672	0.474793		2274	0.579678	0.0530358
2088	549	6942	90	177.715	0.506428		2164	0.485074	0.0584203													2199	1622	2435	40	62.336	0.641684		2299	0.633273	0.0278597
2088	550	6892	78	176.435	0.442089		2169	0.682215	0.0689299													2199	1624	2636	41	67.4816	0.607573		R244	0.625689	0.0686063
2088	551	4679	49	119.782	0.409075		2170	0.663527	0.0505507													2199	1626	1883	11	48.2048	0.228193		R192	0.601917	0.0522424
2088	552	5141	100	131.61	0.759823		2172	0.646589	0.0440464													2199	1627	6337	116	162.227	0.715047		R259	0.515173	0.0668096
2088	556	2267	26	58.0352	0.448004		2176	0.659985	0.0387249													2199	1674	6252	73	160.051	0.456104		2350	0.51211	0.0374235
2089	559	5510	59	141.056	0.418274		2185	0.649215	0.0252815													2199	1676	9283	181	237.645	0.761641		R307	0.532844	0.0537937
2089	560	4630	51	118.528	0.430278		2188	0.663738	0.0675167													2202	1679	1439	25	36.8384	0.67864		2438	0.407703	0.110358
2089	562	3935	54	100.736	0.536055		2191	0.662468	0.0149509													2202	1680	2075	41	53.12	0.771837
2089	563	5754	72	147.302	0.48879		2193	0.568814	0.0320128													2202	1682	2968	64	75.9808	0.842318
2089	564	7772	114	198.963	0.57297		2194	0.67026	0.0918261													2202	1683	3828	38	97.9968	0.387768
2119	735	6944	110	177.766	0.61879		2195	0.701411	0.0455669													2202	1689	2253	35	57.6768	0.60683
2119	737	9248	92	236.749	0.388598		2205	0.699402	0.050452													2202	1703	2324	40	59.4944	0.672332
2119	743	7323	72	187.469	0.384064		2207	0.582279	0.0449235													2202	1704	2864	32	73.3184	0.436453
2119	747	4572	49	117.043	0.418649		2209	0.580751	0.0537868													2202	1705	5325	55	136.32	0.403462
2119	749	9531	117	243.994	0.479521		2245	0.546534	0.0432099													2203	1708	3656	52	93.5936	0.555594
2119	751	4558	67	116.685	0.574196		2246	0.568688	0.0348311													2203	1709	3050	57	78.08	0.73002
2119	753	7353	102	188.237	0.541871		2317	0.666837	0.0221716													2203	1710	3000	38	76.8	0.494792
3132	830	3523	61	90.1888	0.676359		2247	0.572972	0.0957906													2203	1712	6349	102	162.534	0.627559
3132	834	4693	78	120.141	0.649238		2253	0.695091	0.0848564													2203	1713	3307	52	84.6592	0.614227
3132	836	3275	48	83.84	0.572519		2254	0.544072	0.0664864													2203	1714	1588	34	40.6528	0.836351
3132	838	3666	72	93.8496	0.767185		2258	0.560927	0.0611345													2203	1718	6060	114	155.136	0.734839
3132	840	5301	120	135.706	0.884267		2301	0.575348	0.0840813													2203	1721	1834	35	46.9504	0.745468
2150	942	4053	106	103.757	1.02162		2309	0.558247	0.0458548													2203	1722	4551	37	116.506	0.317581
2150	945	2940	52	75.264	0.690901		2310	0.673833	0.0803987													2211	1759	3705	41	94.848	0.432271
2150	947	2850	51	72.96	0.699013		R249	0.588555	0.111693													2211	1760	4055	42	103.808	0.404593
2150	949	3594	82	92.0064	0.891242		2327	0.624165	0.0587699													2211	1761	5091	54	130.33	0.414334
2150	951	3877	67	99.2512	0.675055		2346	0.522209	0.0533588													2219	1854	5159	69	132.07	0.522449
2150	953	2546	41	65.1776	0.62905		R253	0.674217	0.0547715													2219	1856	6724	98	172.134	0.569323
2152	970	5348	75	136.909	0.54781		2326	0.571816	0.0320801													2219	1858	8163	159	208.973	0.760865
2152	972	4452	114	113.971	1.00025		2334	0.607149	0.056633													2219	1860	5313	67	136.013	0.492601
2152	974	5554	82	142.182	0.576724		2337	0.585631	0.0420681													2219	1862	8007	135	204.979	0.658603
2152	976	4134	52	105.83	0.491352		2344	0.569039	0.0456006													2219	1864	5448	75	139.469	0.537755
2152	978	7947	72	203.443	0.353907		2295	0.589434	0.0314203													2219	1866	7907	108	202.419	0.533546
2152	980	4444	29	113.766	0.254908		2298	0.588755	0.0449143													2219	1868	4398	57	112.589	0.506267
2152	982	4219	68	108.006	0.629592		2225	0.538176	0.0372292													2219	1870	4204	77	107.622	0.715464
2152	984	8140	95	208.384	0.455889		2228	0.599218	0.056231													2238	2112	2296	54	58.7776	0.918717
2152	986	2825	45	72.32	0.622235		2233	0.73154	0.0778195													2238	2113	4412	91	112.947	0.805686
2152	988	5759	85	147.43	0.576543		2389	0.522913	0.0594739													2238	2115	3780	79	96.768	0.816386
2152	990	5378	113	137.677	0.820763		R290	0.635469	0.0634016													2238	2118	3767	17	96.4352	0.176284
2152	992	5057	87	129.459	0.672026		2431	0.542891	0.083253													2238	2120	3082	58	78.8992	0.735115
2152	994	9786	159	250.522	0.634676																	2238	2121	6795	115	173.952	0.661102
2152	996	4415	71	113.024	0.628185																	2240	2196	2452	17	62.7712	0.270825
2154	1041	9109	230	233.19	0.986318																	2240	2198	1269	31	32.4864	0.954245
2154	1043	3808	64	97.4848	0.656513																	2274	2652	2299	34	58.8544	0.577697
2154	1045	6442	96	164.915	0.582117																	2274	2653	1591	28	40.7296	0.687461
2154	1047	4147	46	106.163	0.433295																	2274	2654	3469	48	88.8064	0.540502
2154	1049	2382	40	60.9792	0.655961																	2274	2655	3517	35	90.0352	0.388737
2154	1051	6127	91	156.851	0.580168																	2274	2656	1767	29	45.2352	0.641094
2154	1053	5059	102	129.51	0.787582																	2274	2657	2735	55	70.016	0.785535
2154	1059	3854	87	98.6624	0.881795																	2274	2658	1694	29	43.3664	0.66872
2155	1090	4870	120	124.672	0.962526																	2274	2659	3820	34	97.792	0.347677
2155	1092	3868	45	99.0208	0.45445																	2299	2972	4391	69	112.41	0.613827
2155	1094	5550	131	142.08	0.922016																	2299	2973	1917	35	49.0752	0.713191
2155	1096	3619	55	92.6464	0.593655																	2299	2974	2198	35	56.2688	0.622014
2155	1100	2911	56	74.5216	0.75146																	2299	2975	6755	101	172.928	0.584058
2155	1104	3117	46	79.7952	0.576476																	R244	3122	5461	84	139.802	0.600851
2155	1106	2382	44	60.9792	0.721558																	R244	3123	4301	89	110.106	0.808315
2155	1108	5208	116	133.325	0.870056																	R244	3124	3225	51	82.56	0.617733
2157	1133	3571	24	91.4176	0.262532																	R244	3125	6485	79	166.016	0.475858
2157	1137	3272	55	83.7632	0.656613																	R192	1644	2064	31	52.8384	0.586695
2157	1139	4165	57	106.624	0.534589																	R192	1646	2867	30	73.3952	0.408746
2157	1141	5438	78	139.213	0.560293																	R192	1657	9689	123	248.038	0.495891
2164	1252	6541	47	167.45	0.280681																	R192	1659	5772	104	147.763	0.703829
2164	1252	4716	73	120.73	0.604657																	R192	1660	4637	85	118.707	0.716048
2164	1252	1711	16	43.8016	0.365283																	R192	1662	7865	141	201.344	0.700294
2164	1252	4611	80	118.042	0.677727																	R259	3409	5275	38	135.04	0.281398
2164	1252	6622	116	169.523	0.684272																	R259	3410	3800	41	97.28	0.421464
2164	1252	3241	23	82.9696	0.27721																	R259	3411	5329	101	136.422	0.740348
2164	1252	4396	54	112.538	0.47984																	R259	3412	4139	34	105.958	0.320881
2164	1252	3364	44	86.1184	0.510924																	R259	3414	4108	69	105.165	0.656113
2169	1272	4435	96	113.536	0.845547																	R259	3415	4328	61	110.797	0.550557
2169	1272	3880	44	99.328	0.442977																	R259	3416	2213	36	56.6528	0.63545
2169	1272	2370	28	60.672	0.461498																	2350	3948	5723	79	146.509	0.539217
2169	1282	5089	58	130.278	0.4452																	2350	3950	7915	80	202.624	0.39482
2169	1283	4224	85	108.134	0.786059																	2350	3954	6633	86	169.805	0.506464
2169	1284	2898	57	74.1888	0.76831																	2350	3939	4072	57	104.243	0.546798
2169	1285	1323	29	33.8688	0.856245																	2350	3940	2691	41	68.8896	0.595155
2169	1286	2201	48	56.3456	0.851886																	2350	3941	2408	46	61.6448	0.746211
2170	1305	8455	211	216.448	0.97483																	2350	3942	3240	26	82.944	0.313465
2170	1306	3635	76	93.056	0.816713																	2350	3943	8436	96	215.962	0.444523
2170	1307	5342	87	136.755	0.636173																	2350	3944	7734	94	197.99	0.47477
2170	1308	3091	71	79.1296	0.897262																	2350	3945	8318	88	212.941	0.41326
2170	1309	3038	60	77.7728	0.771478																	2350	3947	5220	88	133.632	0.658525
2170	1310	4806	86	123.034	0.698996																	R307	4933	5788	78	148.173	0.526412
2170	1332	4239	56	108.518	0.516042																	R307	4934	8937	95	228.787	0.415233
2170	1333	7803	98	199.757	0.490597																	R307	4935	11348	112	290.509	0.38553
2170	1334	3132	51	80.1792	0.636075																	R307	4936	9509	88	243.43	0.3615
2170	1335	5299	82	135.654	0.604477																	R307	4937	8356	92	213.914	0.43008
2170	1336	3982	54	101.939	0.529728																	R307	4938	5209	78	133.35	0.584925
2170	1337	6411	64	164.122	0.389955																	R307	4939	3321	74	85.0176	0.870408
2172	1367	2355	40	60.288	0.663482																	R307	4940	7112	103	182.067	0.565725
2172	1368	4232	56	108.339	0.516895																	R307	4941	6731	113	172.314	0.655781
2172	1369	1718	23	43.9808	0.522955																	2438	5045	7565	49	193.664	0.253016
2172	1370	3564	71	91.2384	0.778181																	2438	5047	3206	51	82.0736	0.621393
2172	1371	4719	84	120.806	0.695327																	2438	5051	9522	85	243.763	0.348699
2172	1372	3419	66	87.5264	0.754058
2172	1373	2477	30	63.4112	0.473103
2172	1375	3303	65	84.5568	0.768714
2176	1376	3627	51	92.8512	0.549266
2176	1377	4406	78	112.794	0.691529
2176	1378	4296	79	109.978	0.718328
2176	1379	3070	42	78.592	0.534406
2176	1380	4828	103	123.597	0.833355
2176	1381	4057	68	103.859	0.654733
2176	1382	4284	70	109.67	0.638276
2185	1405	4633	74	118.605	0.623921
2185	1406	7320	122	187.392	0.651042
2185	1407	5220	85	133.632	0.636075
2185	1408	5869	89	150.246	0.59236
2185	1409	3524	67	90.2144	0.742675
2188	1434	2958	64	75.7248	0.845166
2188	1435	2889	59	73.9584	0.797746
2188	1438	4152	90	106.291	0.84673
2188	1443	5593	52	143.181	0.363177
2188	1444	6391	101	163.61	0.617323
2188	1446	3112	50	79.6672	0.627611
2188	1449	4986	70	127.642	0.548411
2191	1568	2190	45	56.064	0.802654
2191	1569	4365	86	111.744	0.769616
2191	1570	4153	85	106.317	0.799497
2191	1571	3925	32	100.48	0.318471
2191	1572	3777	72	96.6912	0.744639
2191	1573	3297	69	84.4032	0.817505
2191	1574	2075	21	53.12	0.395331
2191	1576	2636	44	67.4816	0.65203
2193	1589	6984	107	178.79	0.598466
2193	1590	7094	93	181.606	0.512096
2193	1591	3829	43	98.0224	0.438675
2193	1592	3814	61	97.6384	0.624754
2193	1594	7714	117	197.478	0.59247
2193	1595	2538	42	64.9728	0.646424
2194	1599	3229	73	82.6624	0.88311
2194	1600	3208	32	82.1248	0.389651
2194	1601	4075	79	104.32	0.757285
2194	1603	2679	36	68.5824	0.524916
2194	1605	2796	57	71.5776	0.796339
2195	1607	2815	46	72.064	0.638321
2195	1609	4883	87	125.005	0.695973
2195	1610	4538	69	116.173	0.593943
2195	1606	2615	48	66.944	0.717017
2195	1608	4578	101	117.197	0.861798
2205	1732	4817	93	123.315	0.754165
2205	1734	2254	47	57.7024	0.814524
2205	1735	4527	140	115.891	1.20803
2205	1737	5428	88	138.957	0.63329
2205	1738	4079	77	104.422	0.73739
2205	1739	3216	50	82.3296	0.607315
2205	1740	5849	78	149.734	0.520922
2205	1741	2464	45	63.0784	0.713398
2205	1742	6817	97	174.515	0.555826
2205	1743	5286	96	135.322	0.709421
2205	1744	6803	84	174.157	0.482324
2205	1745	3852	61	98.6112	0.618591
2205	1746	6837	129	175.027	0.737028
2207	1749	2893	57	74.0608	0.769638
2207	1750	4072	54	104.243	0.518019
2207	1751	6019	82	154.086	0.532169
2207	1752	2667	49	68.2752	0.717684
2207	1753	3788	28	96.9728	0.288741
2207	1754	3523	52	90.1888	0.576568
2207	1754	5696	99	145.818	0.67893
2207	1754	1268	23	32.4608	0.708547
2207	1754	1729	24	44.2624	0.542221
2207	1754	2948	37	75.4688	0.490269
2209	1755	1797	19	46.0032	0.413015
2209	1755	7892	110	202.035	0.54446
2209	1755	3969	54	101.606	0.531463
2209	1755	3724	74	95.3344	0.776215
2209	1755	4975	66	127.36	0.518216
2209	1755	2887	62	73.9072	0.83889
2209	1755	6918	77	177.101	0.434781
2209	1755	4311	65	110.362	0.588973
2245	2234	4291	51	109.85	0.464271
2245	2234	2375	39	60.8	0.641447
2245	2234	4149	65	106.214	0.61197
2245	2234	2442	37	62.5152	0.591856
2245	2234	6647	72	170.163	0.423123
2246	2242	2983	46	76.3648	0.602372
2246	2242	3998	67	102.349	0.654624
2246	2242	2231	35	57.1136	0.612814
2246	2242	5783	70	148.045	0.47283
2246	2242	7410	95	189.696	0.500801
2317	3239	3835	69	98.176	0.702819
2317	3240	5476	82	140.186	0.584939
2317	3242	2878	49	73.6768	0.665067
2317	3243	3867	62	98.9952	0.626293
2317	3244	3399	64	87.0144	0.73551
2317	3245	6317	111	161.715	0.686392
2247	2244	2240	27	57.344	0.470843
2247	2245	1883	18	48.2048	0.373407
2247	2246	1136	16	29.0816	0.550176
2247	2247	1587	38	40.6272	0.935334
2247	2248	1752	24	44.8512	0.535103
2253	2323	2471	48	63.2576	0.758802
2253	2324	3423	39	87.6288	0.445059
2253	2325	1945	41	49.792	0.823425
2253	2326	2801	54	71.7056	0.753079
2254	2399	3972	76	101.683	0.747419
2254	2400	5109	94	130.79	0.718707
2254	2401	5537	79	141.747	0.55733
2254	2402	5600	51	143.36	0.355748
2254	2403	3758	38	96.2048	0.394991
2254	2404	5498	69	140.749	0.490235
2258	2461	4959	85	126.95	0.669553
2258	2462	3904	92	99.9424	0.92053
2258	2463	6912	68	176.947	0.384295
2258	2464	4627	44	118.451	0.371461
2258	2465	4513	59	115.533	0.510677
2258	2466	3657	53	93.6192	0.566123
2258	2467	3593	32	91.9808	0.347899
2258	2468	5633	95	144.205	0.658785
2258	2469	3660	58	93.696	0.619023
2301	3067	5300	128	135.68	0.943396
2301	3068	2503	51	64.0768	0.79592
2301	3069	6759	60	173.03	0.34676
2301	3070	7067	53	180.915	0.292955
2301	3071	3475	55	88.96	0.618255
2301	3072	6785	77	173.696	0.443303
2301	3073	3549	37	90.8544	0.407245
2301	3074	3208	62	82.1248	0.754949
2309	3155	4401	50	112.666	0.443791
2309	3156	4126	39	105.626	0.369229
2309	3157	6919	92	177.126	0.519403
2309	3158	9316	129	238.49	0.540904
2309	3159	5310	103	135.936	0.75771
2309	3160	1964	26	50.2784	0.517121
2309	3161	4697	73	120.243	0.607103
2309	3162	5771	105	147.738	0.71072
2310	3175	5626	63	144.026	0.437422
2310	3176	3721	53	95.2576	0.556386
2310	3177	5211	103	133.402	0.772105
2310	3178	3180	36	81.408	0.442217
2310	3179	2639	63	67.5584	0.932527
2310	3180	4119	99	105.446	0.938866
2310	3181	2513	41	64.3328	0.637311
R249	3212	4552	50	116.531	0.42907
R249	3214	5356	104	137.114	0.758495
R249	3216	3216	66	82.3296	0.801656
R249	3218	5137	48	131.507	0.364999
2327	3393	4172	44	106.803	0.411973
2327	3394	2474	47	63.3344	0.742093
2327	3462	2168	43	55.5008	0.774764
2327	3463	3833	49	98.1248	0.499364
2327	3464	4714	74	120.678	0.6132
2327	3465	2998	54	76.7488	0.703594
2346	3834	2470	32	63.232	0.506073
2346	3835	2430	28	62.208	0.450103
2346	3836	7120	47	182.272	0.257856
2346	3837	7195	96	184.192	0.521195
2346	3838	6250	109	160	0.68125
2346	3839	6714	106	171.878	0.616715
2346	3840	3892	62	99.6352	0.62227
R253	3258	3958	72	101.325	0.710586
R253	3273	4154	50	106.342	0.470179
R253	3274	2283	32	58.4448	0.547525
R253	3275	5049	98	129.254	0.758195
R253	3276	4796	92	122.778	0.749322
R253	3277	4343	90	111.181	0.809492
2326	3354	6154	63	157.542	0.399892
2326	3356	3359	48	85.9904	0.558202
2326	3357	4955	53	126.848	0.417823
2326	3358	4886	77	125.082	0.615598
2326	3359	2948	45	75.4688	0.596273
2326	3361	10015	153	256.384	0.596761
2326	3362	2405	57	61.568	0.925806
2326	3363	4284	54	109.67	0.492384
2326	3376	3503	56	89.6768	0.624465
2326	3377	3333	35	85.3248	0.410197
2326	3378	2153	49	55.1168	0.889021
2326	3379	4389	65	112.358	0.578506
2326	3380	6311	85	161.562	0.526115
2326	3381	9035	95	231.296	0.410729
2326	3382	11095	135	284.032	0.475299
2326	3383	7287	129	186.547	0.691514
2326	3384	7149	93	183.014	0.508157
2326	3365	3525	56	90.24	0.620567
2326	3366	3559	40	91.1104	0.439028
2326	3368	12867	118	329.395	0.358232
2326	3372	4066	79	104.09	0.758962
2326	3373	3034	53	77.6704	0.682371
2326	3374	2885	65	73.856	0.880091
2326	3346	4318	29	110.541	0.262347
2326	3347	2912	61	74.5472	0.818274
2326	3348	5858	117	149.965	0.780183
2326	3349	7551	75	193.306	0.387987
2326	3351	2827	37	72.3712	0.511253
2326	3352	4055	66	103.808	0.635789
2326	3353	5550	43	142.08	0.302646
2334		10651	190	272.666	0.696824
2334		7910	126	202.496	0.622235
2334		5676	73	145.306	0.502389
2337	3538	4715	56	120.704	0.463945
2337	3539	6183	103	158.285	0.650726
2337	3386	3059	56	78.3104	0.715103
2337	3387	7444	90	190.566	0.472276
2337	3389	11233	130	287.565	0.452072
2337	3390	3956	63	101.274	0.622077
2337	3391	3453	44	88.3968	0.497756
2337	3365	3525	56	90.24	0.620567
2337	3366	3559	40	91.1104	0.439028
2337	3368	12867	118	329.395	0.358232
2337	3372	4066	79	104.09	0.758962
2337	3373	3034	53	77.6704	0.682371
2337	3374	2885	65	73.856	0.880091
2344	3703	3666	65	93.8496	0.692598
2344	3704	5260	65	134.656	0.482712
2344	3705	5034	42	128.87	0.325909
2344	3707	5495	63	140.672	0.44785
2344	3708	3609	78	92.3904	0.844244
2344	3709	5796	73	148.378	0.491988
2344	3710	10055	105	257.408	0.407913
2344	3711	6417	84	164.275	0.511337
2344	3712	3407	62	87.2192	0.710853
2344	3713	5782	124	148.019	0.837729
2344	3714	10940	152	280.064	0.542733
2344	3715	6177	54	158.131	0.341489
2344	3716	2727	42	69.8112	0.601623
2344	3719	3973	74	101.709	0.727567
2295	2902	4247	50	108.723	0.459883
2295	2903	3981	69	101.914	0.677044
2295	2904	2966	32	75.9296	0.421443
2295	2906	4504	49	115.302	0.424969
2295	2921	7670	128	196.352	0.65189
2295	2923	4773	100	122.189	0.818406
2295	2924	4598	79	117.709	0.671148
2295	2925	5441	68	139.29	0.488192
2295	2927	4708	83	120.525	0.688655
2295	2937	5482	83	140.339	0.591424
2295	2940	7499	128	191.974	0.666756
2295	2914	4240	68	108.544	0.626474
2295	2916	2362	42	60.4672	0.694591
2295	2917	4788	63	122.573	0.51398
2295	2920	6734	77	172.39	0.446661
2298	2943	2727	34	69.8112	0.487028
2298	2948	4934	87	126.31	0.688779
2298	2950	8017	112	205.235	0.545715
2298	2951	4193	68	107.341	0.633496
2225	1878	6475	126	165.76	0.760135
2225	1879	3846	66	98.4576	0.670339
2225	1880	3798	49	97.2288	0.503966
2225	1881	2781	33	71.1936	0.463525
2225	1882	3159	27	80.8704	0.333868
2225	1883	2627	39	67.2512	0.579915
2225	1884	2624	33	67.1744	0.491259
2225	1885	3478	29	89.0368	0.325708
2225	1886	4556	54	116.634	0.462988
2225	1887	5423	106	138.829	0.76353
2225	1888	6409	102	164.07	0.621684
2225	1889	3653	45	93.5168	0.481197
2228	1940	3271	50	83.7376	0.597103
2228	1942	2555	74	65.408	1.13136
2228	1943	2446	28	62.6176	0.447159
2228	1944	3693	40	94.5408	0.423098
2228	1945	3793	44	97.1008	0.453137
2228	1946	4858	84	124.365	0.675432
2228	1947	3231	24	82.7136	0.290158
2228	1948	1795	27	45.952	0.58757
2228	1949	6898	122	176.589	0.690871
2228	1950	4393	81	112.461	0.720251
2228	1951	2382	42	60.9792	0.688759
2228	1952	5785	132	148.096	0.891314
2228	1953	2935	30	75.136	0.399276
2228	1954	2457	24	62.8992	0.381563
2228	1955	2109	33	53.9904	0.61122
2233	2064	2004	31	51.3024	0.60426
2233	2065	4300	87	110.08	0.790334
2233	2066	8826	77	225.946	0.34079
2233	2067	1482	33	37.9392	0.869813
2233	2068	4802	96	122.931	0.780925
2233	2069	2882	72	73.7792	0.975885
2233	2070	6744	131	172.646	0.758776
2389	4206	9055	72	231.808	0.310602
2389	4207	2854	44	73.0624	0.602225
2389	4208	5480	78	140.288	0.555999
2389	4210	5253	88	134.477	0.654388
2389	4212	4452	56	113.971	0.491352
R290	4221	6239	149	159.718	0.932892
R290	4222	4954	78	126.822	0.615033
R290	4223	4131	71	105.754	0.671372
R290	4225	7116	138	182.17	0.757536
R290	4226	1758	20	45.0048	0.444397
R290	4227	3455	37	88.448	0.418325
R290	4229	6325	79	161.92	0.487895
R290	4230	9865	191	252.544	0.756304
2431	4945	9405	146	240.768	0.606393
2431	4946	8999	89	230.374	0.386328
2431	4947	3536	39	90.5216	0.430836
2431	4949	6110	117	156.416	0.748005

## Sheet: Fig 1e
	Alpha cell gr density	SEM	alpha Exo density	SEM
T2D donor	0.623007	0.112908	0.0521454	0.0232526
T2D donor	0.465712	0.102033	0.0481152	0.0214492			SUMMARY OUTPUT
T2D donor	0.555005	0.0692837	0.0581937	0.0233767
T2D donor	0.599955	0.0612556	0.0404702	0.00915793			Regression Statistics
T2D donor	0.628492	0.0525153	0.0687814	0.0209306			Multiple R	0.421862
T2D donor	0.588541	0.0327084	0.0553973	0.0203921			R Square	0.177967
T2D donor	0.633273	0.0278597	0.0527538	0.0152419			Adjusted R Square	0.156889
T2D donor	0.625689	0.0686063	0.0617633	0.0409793			Standard Error	0.0742325
T2D donor	0.601917	0.0522424	0.0773579	0.0198075			Observations	41
T2D donor	0.515173	0.0668096	0.0753088	0.0109415
T2D donor	0.532844	0.0537937	0.0170738	0.0040944			ANOVA
T2D donor	0.407703	0.110358	0.0467782	0.00105357				df	SS	MS	F	Significance F
ND donor	0.500091	0.0364249	0.0591739	0.0179465			Regression	1	0.0465269	0.0465269	8.44336	0.0060101
ND donor	0.489273	0.0297618	0.0473183	0.0221727			Residual	39	0.214908	0.00551047
ND donor	0.659599	0.0752897	0.050966	0.0138665			Total	40	0.261435
ND donor	0.486527	0.0355192	0.0650141	0.0157126
ND donor	0.709914	0.0535555	0.0728669	0.0170687				Coefficients	Standard Error	t Stat	P-value	Lower 95%	Upper 95%	Lower 95.0%	Upper 95.0%
ND donor	0.767814	0.062759	0.0954705	0.00971543			Intercept	0.509237	0.0325684	15.6359	2.16564e-18	0.443362	0.575113	0.443362	0.575113
ND donor	0.590347	0.0487327	0.0924329	0.0175254			X Variable 1	1.25051	0.430359	2.90575	0.0060101	0.380031	2.121	0.380031	2.121
ND donor	0.695469	0.0634924	0.0463073	0.00920234
ND donor	0.731524	0.0639691	0.115273	0.0396599
ND donor	0.503507	0.0845091	0.0476788	0.0111318
ND donor	0.662468	0.0155937	0.077014	0.0130848
ND donor	0.568814	0.0320128	0.0387283	0.011685
ND donor	0.67026	0.0918261	0.0541391	0.0211077
ND donor	0.701411	0.0307212	0.114352	0.0799201
ND donor	0.699402	0.050452	0.0625176	0.0129833
ND donor	0.572972	0.0957906	0.0474198	0.016486
ND donor	0.695091	0.0848564	0.11155	0.0304742
ND donor	0.544072	0.0664864	0.0779357	0.0291263
ND donor	0.560927	0.0611345	0.0845136	0.0125661
ND donor	0.575348	0.0840813	0.0906886	0.03429
ND donor	0.558247	0.0458548	0.0733435	0.014922
ND donor	0.673833	0.0803987	0.0609466	0.0152225
ND donor	0.588555	0.111693	0.0572436	0.0128732
ND donor	0.624165	0.0587699	0.152952	0.0144207
ND donor	0.522209	0.0533588	0.0646144	0.0156407
ND donor	0.674217	0.0547715	0.130605	0.01598
ND donor	0.522913	0.0594739	0.0847587	0.0243343
ND donor	0.635469	0.0634016	0.106468	0.0239868
ND donor	0.542891	0.083253	0.0631042	0.0379376
	Gender	Age	BMI	HbA1c	Blood group	Non diabetic	T2D	GAD	Gestational	Date isolated (islets)	Date recieved (islets)	Islet equivalences	Stimulatory index	Purity (%)	Days cultured	Beta cell gr density	SEM	Alpha cell gr density	SEM	alpha Exo density	SEM
2133	Male	68	24.9		A	0	1			42386	42390		1.9	9		0.403056	0.0363382	0.623007	0.112908	0.0521454	0.0232526
2151	Male	64	34	7.9	B	0	1			42425	42426		3	12		0.360635	0.00637272	0.465712	0.102033	0.0481152	0.0214492
2199	Male	59	26.9	6.3	o	0	1						1			0.412736	0.0430162	0.555005	0.0692837	0.0581937	0.0233767
2202	Female	59	29.4	6.6	o	0	1			42649	42653	4000	13.2	11		0.365137	0.0712629	0.599955	0.0612556	0.0404702	0.00915793
2203	Male	59	50.9	6.3	A	0	1			42650	42653	3000	1.2	21		0.437669	0.054273	0.628492	0.0525153	0.0687814	0.0209306
2211	Female	63	37	7.9	A	0	1				42677	8900	1	35				0.417066	0.00810572
2219	Male	61	37	6.1	0	0	1			42699	42702	19000	2.8	30		0.420194	0.036766	0.588541	0.0327084	0.0553973	0.0203921
2238	Female	55	30.5	5.9	A	0	1			42774	42775	16000	4.6					0.685548	0.107753
2240	Male	58	26.8	6	A	0	1			42781	42782		2.5	38				0.612535	0.34171
2274	Female	69	23.9	6.5	0	0	1			42922			3.2	43				0.659945	0.0929008
2299	Male	63	26	6.6	A	0	1			19/9/2017		21000	0.8	40				0.633273	0.0278597	0.0527538	0.0152419
R244	Female	48	30.4	7.5		0	1							70				0.625689	0.0686063	0.0617633	0.0409793
R192	Male	63	26.8			0	1											0.601917	0.0522424	0.0773579	0.0198075
R259	Female	45	33.1	6.4		0	1			16/2/2018		4000		75				0.515173	0.0668096	0.0753088	0.0109415
2350	Female	58	25.8	6.1		0	1			16/4/2018		56739	7.4	18				0.51211	0.0374235
2395	Male	58	30.9	6.5		0	1				43354	113131		83
R307	Male	43	25.4	6.5		0	1											0.532844	0.0537937	0.0170738	0.0040944
2438	Female	78	22.9	8.1		0	1					6005	1.2	93				0.407703	0.110358	0.0467782	0.00105357
2465	Male	63	27.8	5.6	A	0	1			23/972019	25/9/2019	47348	7	66
2471	Male	77	26.3	5.8	O	0	1			8/1072019	10/1072019	23044	4.1	40
R347	Male	57	27.9	6.3		0	1			25/10/2019		2000
2088	Male	68	25.6	5.8			0						3.2					0.500091	0.0364249	0.0591739	0.0179465
2089	Male	38	26	5.3	AB	1	0	0	0	2015-06-20	2015-06-23	29000	8.2	70	3			0.489273	0.0297618	0.0473183	0.0221727
2102	Female	65	23.2	5.7			0						0.7
2107	Male	41	24.5	5.6	A	1	0	0	0	2015-09-27	2015-09-30	63000	17.4	55	3
2109	Female	65	20.8	5.9	0	1	0	0	0	2015-11-04	2015-11-06	42500	1.3	87	2
2112	Female	58	24.4	5.9	0	1	0	0	0	2015-11-17	2015-11-20	84000	2.8	38	3	0.568551	0.0353094	0.659599	0.0752897	0.050966	0.0138665
2114	Male	24	33	5.9	A	1	0	0	0	2015-11-18	2015-11-20	64000	10.2	44	2
2119	Male	64	26	5.6	A	1	0						26.8			0.858724	0.0385868	0.486527	0.0355192	0.0650141	0.0157126
2132	Female	73	22.3	5.8	A	1	0	0		42384	42385		5.7	45		0.5884	0.0261221	0.709914	0.0535555	0.0728669	0.0170687
2150	Male	60	27.8	5.3	AB	1	0			42424	42429	20900	6.4	15		0.59896	0.0350238	0.767814	0.062759	0.0954705	0.00971543
2152	Female	57	34.1	5.9	AB	1	0			42426	42431	38000	3.2	44		0.595032	0.0398966	0.590347	0.0487327	0.0924329	0.0175254
2154	Male	66	24.3	5.7	A	1	0			42437	42440	17000	11.7	16		0.725705	0.0196504	0.695469	0.0634924	0.0463073	0.00920234
2155	Male	67	26.1	5.6	0	1	0			42441	42445	22000	8.6	68		0.640599	0.0516883	0.731524	0.0639691	0.115273	0.0396599
2157	Female	67	26.5		A	1	0			42441	42447	18900	5.8	29		0.677584	0.0188772	0.503507	0.0845091	0.0476788	0.0111318
2164	Male	67	24.6	5.3	A	1	0			42478	42482	12600	10.7	86		0.622454	0.0277939	0.485074	0.0584203
2169	Male	52	28.7		A	1	0			42484	42488	21000	10.4	19		0.623489	0.0270425	0.682215	0.0689299
2170	Female	67	25.7	5.6	0	1	0			42487		26400	4.7	81				0.663527	0.0505507
2172	Male	60	24.5	5.9	AB	1	0			42498	42502	30000	9.3	71		0.623014	0.0880237	0.646589	0.0440464
2176	Female	64	25.7	5.6	A	1	0			42509	42515	11400	3.5	43		0.526696	0.0284946	0.659985	0.0387249
2185	Male	72	26.1	5.8	B	1	0			42557		15333	4.4	20		0.545884	0.0557683	0.649215	0.0252815
2188	Female	57	19.4	5.7	A	1	0						2.3			0.515699	0.0337224	0.663738	0.0675167
2191	Male	39	24.7	5.8	A	1	0			42599	42604	16500	40	60				0.662468	0.0155937	0.077014	0.0130848
2193	Male	67	32.5	5.8	B	1	0			42605	42608	10300	9.3	40				0.568814	0.0320128	0.0387283	0.011685
2194	Male	31	23.2	5.7									0.7					0.67026	0.0918261	0.0541391	0.0211077
2195	Male	43	30.9	5.8	0	1	0			42612	42615	100100	14.9	80				0.701411	0.0307212	0.114352	0.0799201
2205	Male	57	30.7	5.8									7.6					0.699402	0.050452	0.0625176	0.0129833
2207	Female	58		5.9	A	1	0			42634	42635	30000	9.8					0.582279	0.0449235
2209	Male	67	29.8	5.7	0	1	0			42636	42637	21000	8.2	49				0.580751	0.0537868
2217	Male	73		5.2	0	1	0			42690	42697	27000	7.1	84
2218	Female	64	30.1	5.3	A	1	0			42694	42697	15500	22.7	34
2225	female	79	27.8	6.2	A	1	0			42736	42739	94000	4.8	46				0.538176	0.0372292
2228	Female	65	25.7	5.7	A	1	0			42745	42748	42400	7	65				0.599218	0.056231
2232	male	77	27.4	5.6	B	1	0			42756	42760	14500	1.2	17
2233	Male	56	24.3	5.7	0	1	0			42761	201-01-27	15000	7.7	46				0.73154	0.0778195
2245	Male	70	25.8	5.3	0	1	0			16/3/2017			11.1	26				0.546534	0.0432099
2246	Male	54	21.6	5.8		1	0						1.2					0.568688	0.0348311
2247	Male	65	23.1	5.6		1	0						4.9					0.572972	0.0957906	0.0474198	0.016486
2253	Male	56	23.8	4.7	o	1	0			42982			1.1	54				0.695091	0.0848564	0.11155	0.0304742
2254	Female	64	29.2	5.4	o	1	0			43073				52				0.544072	0.0664864	0.0779357	0.0291263
2255	Male	39	29	5.2	A	1	0			14/4/2017			2.9	28
2258	Male	54	31.1	6.2	A	1	0			25/4/2017		10000	1.3	22				0.560927	0.0611345	0.0845136	0.0125661
2275	Male	43	26.2	5.3	A	1	0			43045			1.5	46
2278	Male	57	21	5.6	AB	1	0			28/6/2017			6.2	26
2295	Female	72	26.6		o	1	0			42925			2.6	49
2298	Female	64		5.3	o	1	0			43078			1.3	26				0.589434	0.0314203
2301	Female	26	34.9	5.4	A	1	0			42865			1	85				0.575348	0.0840813	0.0906886	0.03429
2309	Male	54	42.6	5.3		1	0						1.5					0.558247	0.0458548	0.0733435	0.014922
2310	Female	67	25.4		o	1	0			42990			1.5	55				0.673833	0.0803987	0.0609466	0.0152225
R249	Female	62	22.1			1	0			18/12/2017		5000		40				0.588555	0.111693	0.0572436	0.0128732
2317	Male	66	19.7			1	0			43313			2	21
2326	Male	78	20.1	5.3	A	1	0			16/2/2018		6696	15.1	22				0.571816	0.0320801
2327	Female	56	17.2	5.1	O	1	0			23/2/2018		58000	23	46				0.624165	0.0587699	0.152952	0.0144207
2334	Male	47	29.1	5.3	B	1	0			43315		26169	6.2	21				0.607149	0.056633
2337	Female	53	22.2	5.6		1	0					72660		28.2				0.585631	0.0420681
2344	Male	73	26	5.3	A	1	0			19/4/2018		175913	8.1	82				0.569039	0.0456006
2346	Male	73	28.1	5.3	A	1	0			25/4/2018		153391	23	66				0.522209	0.0533588	0.0646144	0.0156407
R253	Male	57	25.5	5		1	0			19/01/2018		400		90				0.674217	0.0547715	0.130605	0.01598
2389	Male	76	26.6	5.4		1	0				19/11/2018	100435	9	88				0.522913	0.0594739	0.0847587	0.0243343
R290	Female	74	35.7	5.9		1	0											0.635469	0.0634016	0.106468	0.0239868
2398	Female	56	24	5.2	B	1	0			27/11/2019	29/11/2019	83871		90
2400	Female	29	26.4	4.9	B	1	0			43112	4/1272018	54000	7.1	31
2402	Male	43	29.1	4.9	O	1	0			43446	14/12/2018	69610	24.7	50
2403	Female	56	22.2	5.3	O	1	0			13/12/2018	17/12/2019	76521	19.6	44
2431	Male	63	24.8	5.4	O	1	0			26/3/2019	29/372019	76250	10.2	38				0.542891	0.083253	0.0631042	0.0379376
2460	Male	39	26.6	5.3	A	1	0			16/9/2019	20/9/2019	10000	18.6	69
2467	Female	75	31.1	5.4	A	1	0			43506	4/1072019	116431	2.3	47
2472	Male	55	30.5	6.4		1	0			16/10/2019	19/10/2019	43000	6.4
2478	Male	67	26.3	5.2	O	1	0			28/10/2019	30/10/2019	26783	1.4	44

## Sheet: Fig 1f
	HbA1c	alpha Exo density	SEM				SUMMARY OUTPUT
	7.9	0.0481152	0.0214492
	6.3	0.0581937	0.0233767				Regression Statistics
	6.6	0.0404702	0.00915793				Multiple R	0.4899
	6.3	0.0687814	0.0209306				R Square	0.240002
	6.1	0.0553973	0.0203921				Adjusted R Square	0.217649
	6.6	0.0527538	0.0152419				Standard Error	0.654698
	7.5	0.0617633	0.0409793				Observations	36
	6.4	0.0753088	0.0109415
	6.5	0.0170738	0.0040944				ANOVA
	8.1	0.0467782	0.00105357					df	SS	MS	F	Significance F
	5.8	0.0591739	0.0179465				Regression	1	4.60217	4.60217	10.737	0.00242296
	5.3	0.0473183	0.0221727				Residual	34	14.5734	0.428629
	5.9	0.050966	0.0138665				Total	35	19.1756
	5.6	0.0650141	0.0157126
	5.8	0.0728669	0.0170687					Coefficients	Standard Error	t Stat	P-value	Lower 95%	Upper 95%	Lower 95.0%	Upper 95.0%
	5.3	0.0954705	0.00971543				Intercept	6.83097	0.301184	22.6804	4.13634e-22	6.21889	7.44305	6.21889	7.44305
	5.9	0.0924329	0.0175254				alpha Exo density	-12.7161	3.88072	-3.27673	0.00242296	-20.6027	-4.8295	-20.6027	-4.8295
	5.7	0.0463073	0.00920234
	5.6	0.115273	0.0396599
	5.8	0.077014	0.0130848
	5.8	0.0387283	0.011685
	5.7	0.0541391	0.0211077
	5.8	0.114352	0.0799201
	5.8	0.0625176	0.0129833
	5.6	0.0474198	0.016486
	4.7	0.11155	0.0304742
	5.4	0.0779357	0.0291263
	6.2	0.0845136	0.0125661
	5.4	0.0906886	0.03429
	5.3	0.0733435	0.014922
	5.1	0.152952	0.0144207
	5.3	0.0646144	0.0156407
	5	0.130605	0.01598
	5.4	0.0847587	0.0243343
	5.9	0.106468	0.0239868
	5.4	0.0631042	0.0379376
	Gender	Age	BMI	HbA1c	Blood group	Non diabetic	T2D	GAD	Gestational	Date isolated (islets)	Date recieved (islets)	Islet equivalences	Stimulatory index	Purity (%)	Days cultured	Beta cell gr density	SEM	Alpha cell gr density	SEM	alpha Exo density	SEM
2133	Male	68	24.9		A	0	1			42386	42390		1.9	9		0.403056	0.0363382	0.623007	0.112908	0.0521454	0.0232526
2151	Male	64	34	7.9	B	0	1			42425	42426		3	12		0.360635	0.00637272	0.465712	0.102033	0.0481152	0.0214492
2199	Male	59	26.9	6.3	o	0	1						1			0.412736	0.0430162	0.555005	0.0692837	0.0581937	0.0233767
2202	Female	59	29.4	6.6	o	0	1			42649	42653	4000	13.2	11		0.365137	0.0712629	0.599955	0.0612556	0.0404702	0.00915793
2203	Male	59	50.9	6.3	A	0	1			42650	42653	3000	1.2	21		0.437669	0.054273	0.628492	0.0525153	0.0687814	0.0209306
2211	Female	63	37	7.9	A	0	1				42677	8900	1	35				0.417066	0.00810572
2219	Male	61	37	6.1	0	0	1			42699	42702	19000	2.8	30		0.420194	0.036766	0.588541	0.0327084	0.0553973	0.0203921
2238	Female	55	30.5	5.9	A	0	1			42774	42775	16000	4.6					0.685548	0.107753
2240	Male	58	26.8	6	A	0	1			42781	42782		2.5	38				0.612535	0.34171
2274	Female	69	23.9	6.5	0	0	1			42922			3.2	43				0.659945	0.0929008
2299	Male	63	26	6.6	A	0	1			19/9/2017		21000	0.8	40				0.633273	0.0278597	0.0527538	0.0152419
R244	Female	48	30.4	7.5		0	1							70				0.625689	0.0686063	0.0617633	0.0409793
R192	Male	63	26.8			0	1											0.601917	0.0522424	0.0773579	0.0198075
R259	Female	45	33.1	6.4		0	1			16/2/2018		4000		75				0.515173	0.0668096	0.0753088	0.0109415
2350	Female	58	25.8	6.1		0	1			16/4/2018		56739	7.4	18				0.51211	0.0374235
2395	Male	58	30.9	6.5		0	1				43354	113131		83
R307	Male	43	25.4	6.5		0	1											0.532844	0.0537937	0.0170738	0.0040944
2438	Female	78	22.9	8.1		0	1					6005	1.2	93				0.407703	0.110358	0.0467782	0.00105357
2465	Male	63	27.8	5.6	A	0	1			23/972019	25/9/2019	47348	7	66
2471	Male	77	26.3	5.8	O	0	1			8/1072019	10/1072019	23044	4.1	40
R347	Male	57	27.9	6.3		0	1			25/10/2019		2000
2088	Male	68	25.6	5.8			0						3.2					0.500091	0.0364249	0.0591739	0.0179465
2089	Male	38	26	5.3	AB	1	0	0	0	2015-06-20	2015-06-23	29000	8.2	70	3			0.489273	0.0297618	0.0473183	0.0221727
2102	Female	65	23.2	5.7			0						0.7
2107	Male	41	24.5	5.6	A	1	0	0	0	2015-09-27	2015-09-30	63000	17.4	55	3
2109	Female	65	20.8	5.9	0	1	0	0	0	2015-11-04	2015-11-06	42500	1.3	87	2
2112	Female	58	24.4	5.9	0	1	0	0	0	2015-11-17	2015-11-20	84000	2.8	38	3	0.568551	0.0353094	0.659599	0.0752897	0.050966	0.0138665
2114	Male	24	33	5.9	A	1	0	0	0	2015-11-18	2015-11-20	64000	10.2	44	2
2119	Male	64	26	5.6	A	1	0						26.8			0.858724	0.0385868	0.486527	0.0355192	0.0650141	0.0157126
2132	Female	73	22.3	5.8	A	1	0	0		42384	42385		5.7	45		0.5884	0.0261221	0.709914	0.0535555	0.0728669	0.0170687
2150	Male	60	27.8	5.3	AB	1	0			42424	42429	20900	6.4	15		0.59896	0.0350238	0.767814	0.062759	0.0954705	0.00971543
2152	Female	57	34.1	5.9	AB	1	0			42426	42431	38000	3.2	44		0.595032	0.0398966	0.590347	0.0487327	0.0924329	0.0175254
2154	Male	66	24.3	5.7	A	1	0			42437	42440	17000	11.7	16		0.725705	0.0196504	0.695469	0.0634924	0.0463073	0.00920234
2155	Male	67	26.1	5.6	0	1	0			42441	42445	22000	8.6	68		0.640599	0.0516883	0.731524	0.0639691	0.115273	0.0396599
2157	Female	67	26.5		A	1	0			42441	42447	18900	5.8	29		0.677584	0.0188772	0.503507	0.0845091	0.0476788	0.0111318
2164	Male	67	24.6	5.3	A	1	0			42478	42482	12600	10.7	86		0.622454	0.0277939	0.485074	0.0584203
2169	Male	52	28.7		A	1	0			42484	42488	21000	10.4	19		0.623489	0.0270425	0.682215	0.0689299
2170	Female	67	25.7	5.6	0	1	0			42487		26400	4.7	81				0.663527	0.0505507
2172	Male	60	24.5	5.9	AB	1	0			42498	42502	30000	9.3	71		0.623014	0.0880237	0.646589	0.0440464
2176	Female	64	25.7	5.6	A	1	0			42509	42515	11400	3.5	43		0.526696	0.0284946	0.659985	0.0387249
2185	Male	72	26.1	5.8	B	1	0			42557		15333	4.4	20		0.545884	0.0557683	0.649215	0.0252815
2188	Female	57	19.4	5.7	A	1	0						2.3			0.515699	0.0337224	0.663738	0.0675167
2191	Male	39	24.7	5.8	A	1	0			42599	42604	16500	40	60				0.662468	0.0155937	0.077014	0.0130848
2193	Male	67	32.5	5.8	B	1	0			42605	42608	10300	9.3	40				0.568814	0.0320128	0.0387283	0.011685
2194	Male	31	23.2	5.7									0.7					0.67026	0.0918261	0.0541391	0.0211077
2195	Male	43	30.9	5.8	0	1	0			42612	42615	100100	14.9	80				0.701411	0.0307212	0.114352	0.0799201
2205	Male	57	30.7	5.8									7.6					0.699402	0.050452	0.0625176	0.0129833
2207	Female	58		5.9	A	1	0			42634	42635	30000	9.8					0.582279	0.0449235
2209	Male	67	29.8	5.7	0	1	0			42636	42637	21000	8.2	49				0.580751	0.0537868
2217	Male	73		5.2	0	1	0			42690	42697	27000	7.1	84
2218	Female	64	30.1	5.3	A	1	0			42694	42697	15500	22.7	34
2225	female	79	27.8	6.2	A	1	0			42736	42739	94000	4.8	46				0.538176	0.0372292
2228	Female	65	25.7	5.7	A	1	0			42745	42748	42400	7	65				0.599218	0.056231
2232	male	77	27.4	5.6	B	1	0			42756	42760	14500	1.2	17
2233	Male	56	24.3	5.7	0	1	0			42761	201-01-27	15000	7.7	46				0.73154	0.0778195
2245	Male	70	25.8	5.3	0	1	0			16/3/2017			11.1	26				0.546534	0.0432099
2246	Male	54	21.6	5.8		1	0						1.2					0.568688	0.0348311
2247	Male	65	23.1	5.6		1	0						4.9					0.572972	0.0957906	0.0474198	0.016486
2253	Male	56	23.8	4.7	o	1	0			42982			1.1	54				0.695091	0.0848564	0.11155	0.0304742
2254	Female	64	29.2	5.4	o	1	0			43073				52				0.544072	0.0664864	0.0779357	0.0291263
2255	Male	39	29	5.2	A	1	0			14/4/2017			2.9	28
2258	Male	54	31.1	6.2	A	1	0			25/4/2017		10000	1.3	22				0.560927	0.0611345	0.0845136	0.0125661
2275	Male	43	26.2	5.3	A	1	0			43045			1.5	46
2278	Male	57	21	5.6	AB	1	0			28/6/2017			6.2	26
2295	Female	72	26.6		o	1	0			42925			2.6	49
2298	Female	64		5.3	o	1	0			43078			1.3	26				0.589434	0.0314203
2301	Female	26	34.9	5.4	A	1	0			42865			1	85				0.575348	0.0840813	0.0906886	0.03429
2309	Male	54	42.6	5.3		1	0						1.5					0.558247	0.0458548	0.0733435	0.014922
2310	Female	67	25.4		o	1	0			42990			1.5	55				0.673833	0.0803987	0.0609466	0.0152225
R249	Female	62	22.1			1	0			18/12/2017		5000		40				0.588555	0.111693	0.0572436	0.0128732
2317	Male	66	19.7			1	0			43313			2	21
2326	Male	78	20.1	5.3	A	1	0			16/2/2018		6696	15.1	22				0.571816	0.0320801
2327	Female	56	17.2	5.1	O	1	0			23/2/2018		58000	23	46				0.624165	0.0587699	0.152952	0.0144207
2334	Male	47	29.1	5.3	B	1	0			43315		26169	6.2	21				0.607149	0.056633
2337	Female	53	22.2	5.6		1	0					72660		28.2				0.585631	0.0420681
2344	Male	73	26	5.3	A	1	0			19/4/2018		175913	8.1	82				0.569039	0.0456006
2346	Male	73	28.1	5.3	A	1	0			25/4/2018		153391	23	66				0.522209	0.0533588	0.0646144	0.0156407
R253	Male	57	25.5	5		1	0			19/01/2018		400		90				0.674217	0.0547715	0.130605	0.01598
2389	Male	76	26.6	5.4		1	0				19/11/2018	100435	9	88				0.522913	0.0594739	0.0847587	0.0243343
R290	Female	74	35.7	5.9		1	0											0.635469	0.0634016	0.106468	0.0239868
2398	Female	56	24	5.2	B	1	0			27/11/2019	29/11/2019	83871		90
2400	Female	29	26.4	4.9	B	1	0			43112	4/1272018	54000	7.1	31
2402	Male	43	29.1	4.9	O	1	0			43446	14/12/2018	69610	24.7	50
2403	Female	56	22.2	5.3	O	1	0			13/12/2018	17/12/2019	76521	19.6	44
2431	Male	63	24.8	5.4	O	1	0			26/3/2019	29/372019	76250	10.2	38				0.542891	0.083253	0.0631042	0.0379376
2460	Male	39	26.6	5.3	A	1	0			16/9/2019	20/9/2019	10000	18.6	69
2467	Female	75	31.1	5.4	A	1	0			43506	4/1072019	116431	2.3	47
2472	Male	55	30.5	6.4		1	0			16/10/2019	19/10/2019	43000	6.4
2478	Male	67	26.3	5.2	O	1	0			28/10/2019	30/10/2019	26783	1.4	44

## Sheet: Fig 1g
HbA1c	Alpha cell gr density	SEM
7.9	0.465712	0.102033
6.3	0.555005	0.0692837				SUMMARY OUTPUT
6.6	0.599955	0.0612556
6.3	0.628492	0.0525153				Regression Statistics
7.9	0.417066	0.00810572				Multiple R	0.373945
6.1	0.588541	0.0327084				R Square	0.139835
5.9	0.685548	0.107753				Adjusted R Square	0.124744
6	0.612535	0.34171				Standard Error	0.629134
6.5	0.659945	0.0929008				Observations	59
6.6	0.633273	0.0278597
7.5	0.625689	0.0686063				ANOVA
6.4	0.515173	0.0668096					df	SS	MS	F	Significance F
6.1	0.51211	0.0374235				Regression	1	3.6677	3.6677	9.26633	0.00352829
6.5	0.532844	0.0537937				Residual	57	22.5611	0.395809
8.1	0.407703	0.110358				Total	58	26.2288
5.8	0.500091	0.0364249
5.3	0.489273	0.0297618					Coefficients	Standard Error	t Stat	P-value	Lower 95%	Upper 95%	Lower 95.0%	Upper 95.0%
5.9	0.659599	0.0752897				Intercept	7.78674	0.635689	12.2493	1.32992e-17	6.5138	9.05969	6.5138	9.05969
5.6	0.486527	0.0355192				X Variable 1	-3.21282	1.05544	-3.04407	0.00352829	-5.3263	-1.09934	-5.3263	-1.09934
5.8	0.709914	0.0535555
5.3	0.767814	0.062759
5.9	0.590347	0.0487327
5.7	0.695469	0.0634924
5.6	0.731524	0.0639691
5.3	0.485074	0.0584203
5.6	0.663527	0.0505507
5.9	0.646589	0.0440464
5.6	0.659985	0.0387249
5.8	0.649215	0.0252815
5.7	0.663738	0.0675167
5.8	0.662468	0.0155937
5.8	0.568814	0.0320128
5.7	0.67026	0.0918261
5.8	0.701411	0.0307212
5.8	0.699402	0.050452
5.9	0.582279	0.0449235
5.7	0.580751	0.0537868
6.2	0.538176	0.0372292
5.7	0.599218	0.056231
5.7	0.73154	0.0778195
5.3	0.546534	0.0432099
5.8	0.568688	0.0348311
5.6	0.572972	0.0957906
4.7	0.695091	0.0848564
5.4	0.544072	0.0664864
6.2	0.560927	0.0611345
5.3	0.589434	0.0314203
5.4	0.575348	0.0840813
5.3	0.558247	0.0458548
5.3	0.571816	0.0320801
5.1	0.624165	0.0587699
5.3	0.607149	0.056633
5.6	0.585631	0.0420681
5.3	0.569039	0.0456006
5.3	0.522209	0.0533588
5	0.674217	0.0547715
5.4	0.522913	0.0594739
5.9	0.635469	0.0634016
5.4	0.542891	0.083253
	Gender	Age	BMI	HbA1c	Blood group	Non diabetic	T2D	GAD	Gestational	Date isolated (islets)	Date recieved (islets)	Islet equivalences	Stimulatory index	Purity (%)	Days cultured	Beta cell gr density	SEM	Alpha cell gr density	SEM	alpha Exo density	SEM
2133	Male	68	24.9		A	0	1			42386	42390		1.9	9		0.403056	0.0363382	0.623007	0.112908	0.0521454	0.0232526
2151	Male	64	34	7.9	B	0	1			42425	42426		3	12		0.360635	0.00637272	0.465712	0.102033	0.0481152	0.0214492
2199	Male	59	26.9	6.3	o	0	1						1			0.412736	0.0430162	0.555005	0.0692837	0.0581937	0.0233767
2202	Female	59	29.4	6.6	o	0	1			42649	42653	4000	13.2	11		0.365137	0.0712629	0.599955	0.0612556	0.0404702	0.00915793
2203	Male	59	50.9	6.3	A	0	1			42650	42653	3000	1.2	21		0.437669	0.054273	0.628492	0.0525153	0.0687814	0.0209306
2211	Female	63	37	7.9	A	0	1				42677	8900	1	35				0.417066	0.00810572
2219	Male	61	37	6.1	0	0	1			42699	42702	19000	2.8	30		0.420194	0.036766	0.588541	0.0327084	0.0553973	0.0203921
2238	Female	55	30.5	5.9	A	0	1			42774	42775	16000	4.6					0.685548	0.107753
2240	Male	58	26.8	6	A	0	1			42781	42782		2.5	38				0.612535	0.34171
2274	Female	69	23.9	6.5	0	0	1			42922			3.2	43				0.659945	0.0929008
2299	Male	63	26	6.6	A	0	1			19/9/2017		21000	0.8	40				0.633273	0.0278597	0.0527538	0.0152419
R244	Female	48	30.4	7.5		0	1							70				0.625689	0.0686063	0.0617633	0.0409793
R192	Male	63	26.8			0	1											0.601917	0.0522424	0.0773579	0.0198075
R259	Female	45	33.1	6.4		0	1			16/2/2018		4000		75				0.515173	0.0668096	0.0753088	0.0109415
2350	Female	58	25.8	6.1		0	1			16/4/2018		56739	7.4	18				0.51211	0.0374235
2395	Male	58	30.9	6.5		0	1				43354	113131		83
R307	Male	43	25.4	6.5		0	1											0.532844	0.0537937	0.0170738	0.0040944
2438	Female	78	22.9	8.1		0	1					6005	1.2	93				0.407703	0.110358	0.0467782	0.00105357
2465	Male	63	27.8	5.6	A	0	1			23/972019	25/9/2019	47348	7	66
2471	Male	77	26.3	5.8	O	0	1			8/1072019	10/1072019	23044	4.1	40
R347	Male	57	27.9	6.3		0	1			25/10/2019		2000
2088	Male	68	25.6	5.8			0						3.2					0.500091	0.0364249	0.0591739	0.0179465
2089	Male	38	26	5.3	AB	1	0	0	0	2015-06-20	2015-06-23	29000	8.2	70	3			0.489273	0.0297618	0.0473183	0.0221727
2102	Female	65	23.2	5.7			0						0.7
2107	Male	41	24.5	5.6	A	1	0	0	0	2015-09-27	2015-09-30	63000	17.4	55	3
2109	Female	65	20.8	5.9	0	1	0	0	0	2015-11-04	2015-11-06	42500	1.3	87	2
2112	Female	58	24.4	5.9	0	1	0	0	0	2015-11-17	2015-11-20	84000	2.8	38	3	0.568551	0.0353094	0.659599	0.0752897	0.050966	0.0138665
2114	Male	24	33	5.9	A	1	0	0	0	2015-11-18	2015-11-20	64000	10.2	44	2
2119	Male	64	26	5.6	A	1	0						26.8			0.858724	0.0385868	0.486527	0.0355192	0.0650141	0.0157126
2132	Female	73	22.3	5.8	A	1	0	0		42384	42385		5.7	45		0.5884	0.0261221	0.709914	0.0535555	0.0728669	0.0170687
2150	Male	60	27.8	5.3	AB	1	0			42424	42429	20900	6.4	15		0.59896	0.0350238	0.767814	0.062759	0.0954705	0.00971543
2152	Female	57	34.1	5.9	AB	1	0			42426	42431	38000	3.2	44		0.595032	0.0398966	0.590347	0.0487327	0.0924329	0.0175254
2154	Male	66	24.3	5.7	A	1	0			42437	42440	17000	11.7	16		0.725705	0.0196504	0.695469	0.0634924	0.0463073	0.00920234
2155	Male	67	26.1	5.6	0	1	0			42441	42445	22000	8.6	68		0.640599	0.0516883	0.731524	0.0639691	0.115273	0.0396599
2157	Female	67	26.5		A	1	0			42441	42447	18900	5.8	29		0.677584	0.0188772	0.503507	0.0845091	0.0476788	0.0111318
2164	Male	67	24.6	5.3	A	1	0			42478	42482	12600	10.7	86		0.622454	0.0277939	0.485074	0.0584203
2169	Male	52	28.7		A	1	0			42484	42488	21000	10.4	19		0.623489	0.0270425	0.682215	0.0689299
2170	Female	67	25.7	5.6	0	1	0			42487		26400	4.7	81				0.663527	0.0505507
2172	Male	60	24.5	5.9	AB	1	0			42498	42502	30000	9.3	71		0.623014	0.0880237	0.646589	0.0440464
2176	Female	64	25.7	5.6	A	1	0			42509	42515	11400	3.5	43		0.526696	0.0284946	0.659985	0.0387249
2185	Male	72	26.1	5.8	B	1	0			42557		15333	4.4	20		0.545884	0.0557683	0.649215	0.0252815
2188	Female	57	19.4	5.7	A	1	0						2.3			0.515699	0.0337224	0.663738	0.0675167
2191	Male	39	24.7	5.8	A	1	0			42599	42604	16500	40	60				0.662468	0.0155937	0.077014	0.0130848
2193	Male	67	32.5	5.8	B	1	0			42605	42608	10300	9.3	40				0.568814	0.0320128	0.0387283	0.011685
2194	Male	31	23.2	5.7									0.7					0.67026	0.0918261	0.0541391	0.0211077
2195	Male	43	30.9	5.8	0	1	0			42612	42615	100100	14.9	80				0.701411	0.0307212	0.114352	0.0799201
2205	Male	57	30.7	5.8									7.6					0.699402	0.050452	0.0625176	0.0129833
2207	Female	58		5.9	A	1	0			42634	42635	30000	9.8					0.582279	0.0449235
2209	Male	67	29.8	5.7	0	1	0			42636	42637	21000	8.2	49				0.580751	0.0537868
2217	Male	73		5.2	0	1	0			42690	42697	27000	7.1	84
2218	Female	64	30.1	5.3	A	1	0			42694	42697	15500	22.7	34
2225	female	79	27.8	6.2	A	1	0			42736	42739	94000	4.8	46				0.538176	0.0372292
2228	Female	65	25.7	5.7	A	1	0			42745	42748	42400	7	65				0.599218	0.056231
2232	male	77	27.4	5.6	B	1	0			42756	42760	14500	1.2	17
2233	Male	56	24.3	5.7	0	1	0			42761	201-01-27	15000	7.7	46				0.73154	0.0778195
2245	Male	70	25.8	5.3	0	1	0			16/3/2017			11.1	26				0.546534	0.0432099
2246	Male	54	21.6	5.8		1	0						1.2					0.568688	0.0348311
2247	Male	65	23.1	5.6		1	0						4.9					0.572972	0.0957906	0.0474198	0.016486
2253	Male	56	23.8	4.7	o	1	0			42982			1.1	54				0.695091	0.0848564	0.11155	0.0304742
2254	Female	64	29.2	5.4	o	1	0			43073				52				0.544072	0.0664864	0.0779357	0.0291263
2255	Male	39	29	5.2	A	1	0			14/4/2017			2.9	28
2258	Male	54	31.1	6.2	A	1	0			25/4/2017		10000	1.3	22				0.560927	0.0611345	0.0845136	0.0125661
2275	Male	43	26.2	5.3	A	1	0			43045			1.5	46
2278	Male	57	21	5.6	AB	1	0			28/6/2017			6.2	26
2295	Female	72	26.6		o	1	0			42925			2.6	49
2298	Female	64		5.3	o	1	0			43078			1.3	26				0.589434	0.0314203
2301	Female	26	34.9	5.4	A	1	0			42865			1	85				0.575348	0.0840813	0.0906886	0.03429
2309	Male	54	42.6	5.3		1	0						1.5					0.558247	0.0458548	0.0733435	0.014922
2310	Female	67	25.4		o	1	0			42990			1.5	55				0.673833	0.0803987	0.0609466	0.0152225
R249	Female	62	22.1			1	0			18/12/2017		5000		40				0.588555	0.111693	0.0572436	0.0128732
2317	Male	66	19.7			1	0			43313			2	21
2326	Male	78	20.1	5.3	A	1	0			16/2/2018		6696	15.1	22				0.571816	0.0320801
2327	Female	56	17.2	5.1	O	1	0			23/2/2018		58000	23	46				0.624165	0.0587699	0.152952	0.0144207
2334	Male	47	29.1	5.3	B	1	0			43315		26169	6.2	21				0.607149	0.056633
2337	Female	53	22.2	5.6		1	0					72660		28.2				0.585631	0.0420681
2344	Male	73	26	5.3	A	1	0			19/4/2018		175913	8.1	82				0.569039	0.0456006
2346	Male	73	28.1	5.3	A	1	0			25/4/2018		153391	23	66				0.522209	0.0533588	0.0646144	0.0156407
R253	Male	57	25.5	5		1	0			19/01/2018		400		90				0.674217	0.0547715	0.130605	0.01598
2389	Male	76	26.6	5.4		1	0				19/11/2018	100435	9	88				0.522913	0.0594739	0.0847587	0.0243343
R290	Female	74	35.7	5.9		1	0											0.635469	0.0634016	0.106468	0.0239868
2398	Female	56	24	5.2	B	1	0			27/11/2019	29/11/2019	83871		90
2400	Female	29	26.4	4.9	B	1	0			43112	4/1272018	54000	7.1	31
2402	Male	43	29.1	4.9	O	1	0			43446	14/12/2018	69610	24.7	50
2403	Female	56	22.2	5.3	O	1	0			13/12/2018	17/12/2019	76521	19.6	44
2431	Male	63	24.8	5.4	O	1	0			26/3/2019	29/372019	76250	10.2	38				0.542891	0.083253	0.0631042	0.0379376
2460	Male	39	26.6	5.3	A	1	0			16/9/2019	20/9/2019	10000	18.6	69
2467	Female	75	31.1	5.4	A	1	0			43506	4/1072019	116431	2.3	47
2472	Male	55	30.5	6.4		1	0			16/10/2019	19/10/2019	43000	6.4
2478	Male	67	26.3	5.2	O	1	0			28/10/2019	30/10/2019	26783	1.4	44

## Sheet:  Fig 2 B, C and F
			FIGURES and STATISTICS to the very RIGHT
Date	170619	170621	170621	170621	170621	170621	170622	170622	170622	170925	170925	170925	170925	170925	170925	170925	170925	170925	170925	170926	170926	170926	170926	171115	171115	171115	171115	171115	171115	171115	171115	171115					Date	170502	170502	170502	170502	170502	170502	170502	170503	170503	170503	170503	170503
Donor	2274 T2	2274 T2	2274 T2	2274 T2	2274 T2	2274 T2	2274 T2	2274 T2	2274 T2	2299 T2	2299 T2	2299 T2	2299 T2	2299 T2	2299 T2	2299 T2	2299 T2	2299 T2	2299 T2	2299 T2	2299 T2	2299 T2	2299 T2	R244 T2	R244 T2	R244 T2	R244 T2	R244 T2	R244 T2	R244 T2	R244 T2	R244 T2					Donor	2258	2258	2258	2258	2258	2258	2258	2258	2258	2258	2258	2258
Cell	E23	E45	E46	E47	E48	E49	E51	E52	E53	E47	E48	E49	E50	E51	E52	E53	E54	E55	E56	E60	E61	E63	E64	E15	E16	E17	E18	E19	E20	E21	E22	E23					Cell	E80	E81	E83	E84	E85	E86	E87	E88	E90	E92	E93	E94
Leak	-2.784p	-7.114p	-13.06p	-13.69p	-11.50p	-6.780p	-22.69p	-23.45p	-19.30p	-1.342e-11	-1.393e-11	-1.709e-11	-1.309e-11	-1.442e-11	-3.101e-11	-2.916e-11	-2.531e-11	-1.125e-11	-4.245e-11	-6.97e-12	-3.358e-12	-1.099e-11	-4.09e-11	-15.31p	-25.90p	-12.50p	-19.59p	-12.49p	-13.66p	-14.97p	-5.937p	-10.50p					Leak	-15.07p	-17.40p	-39.63p	-18.64p	-31.11p	-50.48p	-7.761p	-10.74p	-13.45p	-16.60p	-49.48p	-13.46p
Rs[Ohm]	5.039M	4.928M	5.077M	8.926M	5.702M	4.478M	6.665M	9.677M	7.455M	5880000	9515000	6314000	8635000	4425000	7514000	5243000	5132000	27900000	8107000	15830000	6463000	8423000	15280000	8.600M	8.137M	6.819M	8.747M	6.069M	4.397M	4.534M	8.235M	9.703M		Mean	SEM		Rs[Ohm]	28.48M	15.47M	4.780M	4.839M	4.851M	3.931M	4.803M	11.35M	5.203M	3.824M	9.630M	3.813M
C-slow[F]	2.767e-12	4.792e-12	6.494e-12	6.195e-12	3.899e-12	4.698e-12	8.559e-12	1.97e-11	7.513e-12	3.725e-12	3.259e-12	4.923e-12	5.135e-12	5.312e-12	4.976e-12	7.352e-12	6.155e-12	2.88e-12	9.969e-12	4.657e-12	3.06e-12	6.045e-12	4.957e-12	9.373e-12	7.014e-12	4.309e-12	5.183e-12	3.328e-12	5.388e-12	6.976e-12	6.014e-12	2.555e-12		5.84881e-12	5.54819e-13		C-slow[F]	4.333e-12	1.077e-11	7.158e-12	5.131e-12	6.049e-12	4.692e-12	3.185e-12	4.521e-12	5.446e-12	4.822e-12	3.961e-12	6.134e-12
Seal[Ohm]	7.898G	72.15G	18.44G	2.539G	6.515G	8.061G	2.169G	1.569G	26.31G	4659000000	7588000000	4100000000	2012000000	3069000000	2900000000	1080000000	1619000000	4211000000	1021000000	3152000000	9255000000	2919000000	1644000000	4.038G	1.303G	2.973G	4.005G	7.008G	2.208G	3.872G	12.40G	6.553G					Seal[Ohm]	3.608G	8.283G	2.570G	1.690G	1.407G	2.518G	6.710G	1.838G	17.20G	2.281G	958.0M	6.076G
																																		Mean T2	SEM T2	n T2
mV2[V]	CapA/pF	CapA/pF	CapA/pF	CapA/pF	CapA/pF	CapA/pF	CapA/pF	CapA/pF	CapA/pF	CapA/pF	CapA/pF	CapA/pF	CapA/pF	CapA/pF	CapA/pF	CapA/pF	CapA/pF	CapA/pF	CapA/pF	CapA/pF	CapA/pF	CapA/pF	CapA/pF	CapA/pF	CapA/pF	CapA/pF	CapA/pF	CapA/pF	CapA/pF	CapA/pF	CapA/pF	CapA/pF		CapA/pF	CapA/pF		mV2[V]	CapA/pF	CapA/pF	CapA/pF	CapA/pF	CapA/pF	CapA/pF	CapA/pF	CapA/pF	CapA/pF	CapA/pF	CapA/pF	CapA/pF
-70	0.654138	-0.204674	-0.135479	-0.332365	-0.126904	-0.377395	0.118589	0.0330203	1.08851	0.676779	-0.0010178	-1.18952	0.485297	0.458208	1.61133	0.703074	0.635906	0.276146	0.376768	0.0814043	-0.0999673	0.127031	-0.600363	-0.576976	-0.508269	0.507774	-0.781401	0.0942608	-0.499258	-0.297018	-0.174759	-0.192211		0.0572083	0.101157	32	-70	1.06739	-0.0677437	-1.04034	-0.616961	1.20865	-0.0522449	-0.379783	0.15303	0.0510991	-0.636203	-0.57222	-0.57222
-60	-0.426093	0.176523	0.391438	-0.0933656	-0.165042	-0.0660068	-0.582077	-0.0720305	0.561294	-0.202711	0.440626	0.557181	-0.0291723	0.0421498	-0.128577	-0.318825	-0.181966	1.39757	0.115257	-0.251664	0.216536	0.52225	1.00202	0.948256	-0.0158255	0.125435	-0.152556	-0.272206	0.209725	0.131651	0.0443964	-0.464971		0.1081	0.0780075	32	-60	0.0137434	-0.0583658	1.64431	-0.269148	0.262523	-0.658994	-0.454631	-0.553196	0.0619905	0.434052	0.49432	-0.115765
-50	0.736899	-0.0803214	-0.291346	-0.162066	-0.361631	-0.912729	1.14418	-0.639086	-0.818315	0.340671	1.54219	-0.491367	0.134684	-0.0232304	-5.38585	-1.20008	1.15175	-1.25799	-1.57889	-0.750268	0.183529	0.400827	1.09098	0.67001	-0.273025	-0.592945	0.575728	0.263251	0.181941	0.160981	-0.380113	0.563209		-0.189326	0.213489	32	-50	0.0550427	-0.409192	-1.08983	0.120912	-1.53794	-0.351023	0.0478179	-1.12121	-0.521116	-0.241186	-0.251502	-0.259863
-40	-1.37694	-0.446578	-1.59994	-1.73043	-1.37907	-2.21371	-0.18647	-2.5797	-1.89006	0.497181	-0.0857625	-0.835669	-1.10944	-0.716114	0.131069	1.26415	-1.17433	0.461806	-2.78062	-2.13206	-0.427778	-0.409098	-1.60823	-1.86066	-0.266324	-1.66582	-1.24754	-1.52314	-0.969748	-1.09905	-0.952777	0.14454		-0.99276	0.166666	32	-40	-0.871452	-1.68802	-6.96703	-1.9427	-2.24996	-4.62916	-1.27912	-1.80889	-0.665259	-2.23351	-1.8412	-1.20541
-30	-3.7369	-1.03715	-1.70003	-3.02502	-2.33214	-2.56918	-0.849165	-2.97157	-4.71849	-0.554362	-0.840135	-3.05505	-2.29211	-3.03276	-0.980908	-0.443145	-2.76848	-2.37188	-3.78172	-4.15718	-0.984967	-1.00629	-2.43494	-4.30385	-0.894782	-4.83407	-1.58711	-4.95493	-2.19933	-2.37672	-1.06801	-1.57652		-2.35746	0.236974	32	-30	-0.900992	-3.01021	-4.05141	-5.4999	-4.23376	-2.59378	-1.22072	-3.17186	-1.9978	-2.837	-1.71548	-3.43169
-20	-5.09216	-1.10643	-1.55374	-3.12026	-2.62375	-3.808	-0.546793	-3.21777	-4.0969	-2.83221	-4.73458	-3.23786	-2.99903	-3.91566	-6.70217	-5.22307	-3.52071	-3.89583	-4.76577	-7.71741	-2.4902	-1.92721	-7.53278	-3.78321	-2.05731	-8.47296	-1.8742	-7.6893	-4.24091	-3.82884	-1.62371	-2.65323		-3.84012	0.35566	32	-20	-3.03485	-4.53018	-5.61749	-7.94192	-7.13672	-8.48679	-2.4157	-6.57819	-4.25266	-3.2808	-4.65034	-5.25595
-10	-9.68558	-1.38836	-1.1215	-1.55141	-5.386	-3.55683	0.883514	-3.53503	-6.7869	-5.75839	-7.18932	-12.013	-7.90068	-10.3294	-8.19534	-9.45049	-8.71974	-9.69792	-4.64239	-18.4625	-4.7451	-4.50289	-14.3938	-3.56983	-3.15227	-7.3126	-3.83562	-7.45493	-5.14477	-8.98653	-1.39142	-2.70372		-6.30252	0.730556	32	-10	-8.66605	-5.81523	-9.36295	-14.4709	-12.4136	-10.7907	-4.15071	-11.8514	-7.04737	-5.36914	-5.63494	-7.65732
0	-10.506	-0.114524	1.59994	1.44681	-4.27033	-0.190145	0.455077	-3.22792	-7.10236	-6.50201	-12.0006	-18.4176	-11.7137	-18.1834	-10.6813	-16.5125	-14.671	-8.28819	-5.28538	-20.408	-6.69281	-5.51365	-18.6443	-3.71706	-6.49415	-7.87886	-2.69921	-6.77885	-9.06459	-13.1537	-1.61091	-1.95499		-7.77426	1.11102	32	0	-14.3157	-6.81058	-10.8215	-20.9511	-13.2501	-12.3167	-4.07849	-17.0095	-11.3515	-5.81501	-5.67281	-9.1001
10	-9.72533	1.52316	6.40591	5.9209	-0.56476	5.83227	1.32843	-1.53452	-6.6365	-5.75034	-11.1537	-16.2076	-9.05161	-19.503	-9.65635	-14.3362	-13.1568	-10.2604	-3.71752	-13.6891	-5.22876	-5.15798	-13.8168	-2.40158	-4.55518	-4.56254	-2.2979	-3.71094	-8.89013	-11.7446	-1.62388	-3.55303		-5.98364	1.15093	32	10	-12.6679	-6.09192	-6.05896	-17.8191	-8.91552	-13.5188	0.0352276	-14.134	-10.9732	-2.48652	-1.76142	-5.29671
20	-1.54427	3.48497	12.4438	9.1929	4.58836	13.3461	3.7703	0.341269	-3.24238	-3.07651	-5.40963	-10.0609	-7.62025	-14.1378	-5.17685	-6.85256	-7.09667	-7.42708	-2.79968	-6.28946	-2.08595	-2.2316	-8.86625	0.39187	-1.52124	-2.85913	0.876712	-3.01382	-6.46251	-6.63704	-1.03459	-0.517417		-2.11023	1.0793	32	20	-7.00438	-3.36212	1.21906	-9.45235	0.95024	-2.28474	4.63736	-7.26388	-6.81601	2.59229	7.28856	2.85947
30	5.9017	6.03715	17.7549	13.6158	8.95614	20.4491	5.89204	2.69137	0.776654	0.502819	0.440319	-3.83912	-3.38851	-6.52485	-1.34003	-1.34793	0.971243	-6.16667	0.523724	0.238351	0.38268	1.51712	-3.52633	2.45812	-1.07514	1.57693	2.69535	0.853365	-4.21678	-1.34862	0.0462255	1.50294		1.96906	1.0792	32	30	-0.270944	-0.505107	8.21179	-0.00774313	11.015	2.82609	10.6436	-1.4134	0.016267	8.50062	14.6781	7.07532
40	10.5023	7.99875	23.4832	18.2567	13.8087	28.8208	8.32924	5.06497	4.31386	7.11141	5.48021	2.1166	-0.661149	0.842997	0.456592	4.90615	6.54752	-2.50035	2.47969	6.7318	4.62745	4.64682	-0.621545	4.02859	3.12803	2.52263	6.0409	2.01322	-1.8634	3.22678	0.459262	2.79883		5.7843	1.21843	32	40	4.04108	2.70195	15.0601	7.98675	19.309	12.0183	15.0267	4.20482	5.1671	14.9336	22.4262	14.0349
50	15.9812	9.25501	28.8112	22.5343	16.9325	35.5683	10.3856	7.28934	5.60229	10.7517	10.5278	7.727	2.48101	7.83886	4.40113	9.97688	12.6483	1.62951	4.07363	12.5596	6.6732	7.19768	6.89732	6.48992	5.23097	6.80436	6.99788	5.48978	-0.728471	7.22907	0.949618	2.93072		9.34804	1.361	32	50	10.0277	7.6351	21.2769	14.3169	27.4591	21.867	18.5306	10.1194	9.41609	18.596	29.6642	19.612
60	19.7723	11.8573	34.2932	26.8119	21.0054	42.252	12.8286	9.41117	9.06562	13.6268	13.4827	10.7942	4.27264	12.8445	7.1463	13.1665	17.0755	1.6434	7.12108	18.3487	8.38889	9.29529	10.119	7.30929	6.01369	8.31748	10.2682	8.02885	0.59484	10.205	1.16362	5.30724		12.2447	1.5829	32	60	14.9296	10.2971	27.6753	21.2824	34.204	26.4066	23.9435	14.7335	14.1719	23.6624	36.9856	25.6766
70	24.4633	13.1657	39.0822	30.573	24.0626	49.255	15.5742	11.3503	10.1637
80	27.8316	14.0401	43.0243	34.6408	27.4173	54.768	17.7708	13.5228	12.2255
Date	170619	170621	170621	170621	170621	170621	170622	170622	170622	170925	170925	170925	170925	170925	170925	170925	170925	170925	170925	170926	170926	170926	170926	171115	171115	171115	171115	171115	171115	171115	171115	171115					Date	170502	170502	170502	170502	170502	170502	170502	170503	170503	170503	170503	170503
Donor	2274 T2	2274 T2	2274 T2	2274 T2	2274 T2	2274 T2	2274 T2	2274 T2	2274 T2	2299 T2	2299 T2	2299 T2	2299 T2	2299 T2	2299 T2	2299 T2	2299 T2	2299 T2	2299 T2	2299 T2	2299 T2	2299 T2	2299 T2	R244 T2	R244 T2	R244 T2	R244 T2	R244 T2	R244 T2	R244 T2	R244 T2	R244 T2					Donor	2258	2258	2258	2258	2258	2258	2258	2258	2258	2258	2258	2258
Cell	E23	E45	E46	E47	E48	E49	E51	E52	E53	E47	E48	E49	E50	E51	E52	E53	E54	E55	E56	E60	E61	E63	E64	E15	E16	E17	E18	E19	E20	E21	E22	E23					Cell	E80	E81	E83	E84	E85	E86	E87	E88	E90	E92	E93	E94
Leak	-2.784p	-7.114p	-13.06p	-13.69p	-11.50p	-6.780p	-22.69p	-23.45p	-19.30p	-1.342e-11	-1.393e-11	-1.709e-11	-1.309e-11	-1.442e-11	-3.101e-11	-2.916e-11	-2.531e-11	-1.125e-11	-4.245e-11	-6.97e-12	-3.358e-12	-1.099e-11	-4.09e-11	-15.31p	-25.90p	-12.50p	-19.59p	-12.49p	-13.66p	-14.97p	-5.937p	-10.50p					Leak	-15.07p	-17.40p	-39.63p	-18.64p	-31.11p	-50.48p	-7.761p	-10.74p	-13.45p	-16.60p	-49.48p	-13.46p
Rs[Ohm]	5.039M	4.928M	5.077M	8.926M	5.702M	4.478M	6.665M	9.677M	7.455M	5880000	9515000	6314000	8635000	4425000	7514000	5243000	5132000	27900000	8107000	15830000	6463000	8423000	15280000	8.600M	8.137M	6.819M	8.747M	6.069M	4.397M	4.534M	8.235M	9.703M					Rs[Ohm]	28.48M	15.47M	4.780M	4.839M	4.851M	3.931M	4.803M	11.35M	5.203M	3.824M	9.630M	3.813M
C-slow[F]	2.767p	4.792p	6.494p	6.195p	3.899p	4.698p	8.559p	19.70p	7.513p	3.725e-12	3.259e-12	4.923e-12	5.135e-12	5.312e-12	4.976e-12	7.352e-12	6.155e-12	2.88e-12	9.969e-12	4.657e-12	3.06e-12	6.045e-12	4.957e-12	9.373p	7.014p	4.309p	5.183p	3.328p	5.388p	6.976p	6.014p	2.555p					C-slow[F]	4.333p	10.77p	7.158p	5.131p	6.049p	4.692p	3.185p	4.521p	5.446p	4.822p	3.961p	6.134p
Seal[Ohm]	7.898G	72.15G	18.44G	2.539G	6.515G	8.061G	2.169G	1.569G	26.31G	4659000000	7588000000	4100000000	2012000000	3069000000	2900000000	1080000000	1619000000	4211000000	1021000000	3152000000	9255000000	2919000000	1644000000	4.038G	1.303G	2.973G	4.005G	7.008G	2.208G	3.872G	12.40G	6.553G					Seal[Ohm]
																																		Mean T2	SEM T2	n T2
mV2[V]	NapA/pF	NapA/pF	NapA/pF	NapA/pF	NapA/pF	NapA/pF	NapA/pF	NapA/pF	NapA/pF	NapA/pF	NapA/pF	NapA/pF	NapA/pF	NapA/pF	NapA/pF	NapA/pF	NapA/pF	NapA/pF	NapA/pF	NapA/pF	NapA/pF	NapA/pF	NapA/pF	NapA/pF	NapA/pF	NapA/pF	NapA/pF	NapA/pF	NapA/pF	NapA/pF	NapA/pF	NapA/pF		NapA/pF	NapA/pF		mV2[V]	NapA/pF	NapA/pF	NapA/pF	NapA/pF	NapA/pF	NapA/pF	NapA/pF	NapA/pF	NapA/pF	NapA/pF	NapA/pF	NapA/pF
-70	-2.19299	-0.494366	-0.780259	-0.330428	-1.0318	-1.39825	-0.669237	0.057665	0.212166	-1.18899	-1.55416	-0.801747	-1.52814	0.0923758	-3.63143	-1.69614	-0.645979	-0.429514	0.25469	-1.16556	-0.50098	-1.07974	-0.744604	-0.269497	-1.22983	-1.13205	-0.638626	-0.959135	-1.07183	-1.26304	-0.430163	-0.519374		-0.89878	0.133604	32	-70	-0.839372	-1.88858	-0.317287	-1.7474	-0.0707801	-1.23454	-1.22915	0.0277819	-0.0506636	-1.25297	-0.390121	-0.390121
-60	-1.44091	-0.279633	-0.269018	0.599193	-0.441395	-0.360153	-1.44293	-0.66599	-0.315853	-1.66228	-2.72384	-0.898233	-1.02142	-0.311747	1.14992	-5.61072	-1.14102	-0.737847	-0.0332631	-0.163582	-0.161895	-0.991894	-0.275973	0.0117999	0.231252	0.431191	-1.16033	-1.34075	0.163103	-0.24871	-0.186565	-1.54129		-0.713775	0.208217	32	-60	-0.903069	-0.830176	0.33012	-1.51959	-1.27228	-1.10827	-0.980848	-1.02389	-1.1357	-0.629822	0.443575	-0.782687
-50	-0.863751	-0.354132	-0.0280875	0.0614528	-0.730187	-0.682631	-0.0687347	-0.428122	-1.21682	0.924027	-1.99785	-1.4678	-0.973905	0.653238	-5.31953	-3.5759	1.23266	-1.92986	-1.18267	-0.284518	0.0620915	0.124433	-0.158402	0.17401	-0.63858	-0.258297	-0.57515	-1.8723	-0.682628	-0.726491	-0.74127	0.143757		-0.730686	0.221321	32	-50	0.461805	-0.59935	-1.81475	-1.25239	-2.50455	-1.94714	-1.84615	-2.24287	-2.42012	-1.02136	-2.25903	-0.899087
-40	-0.744127	-0.85601	-0.608254	-0.813075	-1.14106	-3.02043	-0.500058	-1.16751	0.462265	-0.123973	-1.28536	-1.04875	-0.861149	-0.968185	0.169956	0.105386	-2.4013	-0.501042	-1.00411	-2.87095	-0.719608	0.17651	-3.4073	-0.432092	-0.0700456	-2.28127	-0.486205	-1.98798	-1.22606	-0.773079	-2.96641	-0.47319		-1.05702	0.178021	32	-40	-0.85922	-0.897679	-9.26935	-0.623465	-1.06679	-3.93436	-1.29356	-2.1639	-0.838781	-1.80838	-1.36203	-0.637105
-30	-4.79581	-1.37187	-1.13443	-1.92736	-2.74173	-4.66794	-1.36114	-1.47107	-1.18728	-1.24564	-0.879411	-1.56531	-1.64206	-2.52259	-4.67444	-0.413221	-3.02031	-1.99271	-2.68432	-4.28817	-2.60817	-0.447974	-2.84043	-0.557239	-2.15854	-8.33604	-0.484083	-10.2043	-3.88085	-2.15596	-10.8164	-2.84579		-2.90383	0.457932	32	-30	0.168913	-1.05385	-5.10059	-8.32781	-5.20582	-7.0162	-1.88571	-4.79761	-1.99963	-5.25715	-4.83464	-3.83274
-20	-10.4771	-2.26836	-3.19064	-8.03874	-3.02898	-9.0017	-0.742961	-3.99746	-9.6912	-4.66577	-11.8257	-4.41601	-6.62317	-6.02598	-15.9948	-6.90152	-7.79854	-4.50694	-5.4509	-11.4022	-6.51961	-3.77171	-11.2044	-1.47765	-4.73054	-48.828	-3.16033	-48.9183	-17.1288	-7.76806	-28.3671	-17.4012		-10.4789	2.04224	32	-20	-4.74036	-4.10121	-10.2501	-15.991	-17.8873	-19.3116	-6.21978	-13.0768	-5.84098	-7.98839	-13.7162	-9.51255
-10	-21.4926	-4.33222	-6.67077	-25.2785	-8.23288	-11.8625	-6.64096	-6.22843	-16.6245	-8.82416	-25.2163	-16.4351	-15.3028	-18.4921	-28.336	-16.9342	-16.4582	-19.691	-7.75805	-23.6633	-12.4412	-7.7105	-22.1505	-2.41438	-17.0231	-90.1369	-6.0737	-78.6659	-42.4276	-23.2655	-47.0735	-42.818		-21.7711	3.5118	32	-10	-18.9892	-35.2089	-15.1439	-25.0633	-29.6743	-23.8491	-13.5385	-23.3577	-16.5993	-14.6972	-34.7892	-16.4004
0	-23.8164	-4.48456	-8.20912	-32.9944	-8.32008	-12.2669	-7.15387	-7.62944	-16.7177	-13.2349	-36.7904	-22.8722	-21.519	-35.1468	-29.6021	-27.9516	-21.5435	-15.7083	-9.1614	-27.0346	-17.5392	-8.63854	-27.6579	-4.99627	-19.7177	-105.663	-6.61586	-92.3377	-71.3066	-34.7477	-45.9095	-54.4814		-27.2428	4.28325	32	0	-24.4173	-42.2748	-17.7005	-35.0809	-36.3366	-32.2038	-19.9937	-26.8303	-24.5134	-18.4426	-44.4585	-18.9273
10	-21.8251	-4.68907	-6.3397	-30.4116	-6.06053	-9.55087	-5.67707	-6.68528	-15.3334	-13.1893	-36.6677	-23.4816	-21.0321	-36.5399	-32.4759	-27.2851	-23.8505	-19.6181	-9.71813	-20.9556	-17.6895	-10.1588	-29.1709	-4.58765	-19.1759	-94.291	-8.38125	-72.8666	-69.729	-34.7477	-37.8783	-52.5636		-25.7071	3.7679	32	10	-22.3125	-38.7372	-15.2277	-31.8262	-33.2617	-33.7809	-21.6327	-25.7244	-22.6037	-15.898	-39.283	-16.226
20	-15.3488	-2.66694	-3.1429	-26.247	-2.65966	-7.32865	-4.49352	-4.91015	-11.4774	-9.7557	-34.1516	-18.6187	-15.8345	-30.4405	-22.3071	-20.1714	-19.805	-12.1424	-9.18046	-13.5409	-12.6699	-8.15385	-25.9229	-2.71098	-19.2187	-79.5776	-5.69361	-57.7524	-61.7298	-28.8417	-29.3482	-39.3738		-20.4755	3.22068	32	20	-19.2499	-32.637	-10.074	-21.1265	-22.0698	-20.9697	-13.6484	-16.9498	-17.7488	-12.754	-28.7301	-8.35507
30	-10.0361	-0.897329	-1.27256	-19.7256	-0.0953834	-1.17092	-3.8182	-2.84264	-7.55357	-6.82685	-22.2522	-12.9372	-12.3992	-24.1717	-18.5671	-14.9619	-13.0089	-9.74306	-7.40997	-7.4082	-9.77778	-4.48304	-18.8784	-2.1658	-13.6727	-62.0097	-5.80359	-41.3762	-47.9584	-21.5596	-23.6781	-33.1977		-15.0519	2.53908	32	30	-10.8862	-28.8672	-6.78961	-10.9452	-14.4735	-11.9416	-9.28728	-12.8246	-10.4572	-9.68893	-18.8538	-5.16466
40	-5.30177	-0.267947	-0.0296119	-13.1332	0.466273	0.664538	-2.37411	-1.50102	-4.97138	-3.75302	-15.9374	-8.43185	-7.72931	-15.3181	-15.9104	-8.09304	-9.45085	-7.98611	-5.65052	-5.02255	-5.14379	-2.311	-17.0163	-1.03009	-10.9495	-46.5769	-3.76809	-28.8762	-33.5189	-14.7076	-17.1267	-18.501		-10.2893	1.8632	32	40	-9.20378	-24.2897	-2.08997	-4.35782	-7.0491	-7.32523	-8.39246	-6.48308	-5.87587	-2.90543	-11.5501	-0.170851
50	-2.39357	0.174687	-0.0910687	-7.31881	0.74891	0.0319285	-1.91377	-0.917259	-1.89937	-0.488591	-9.10709	-3.79443	-6.10906	-7.32492	-12.0157	0.111861	-4.44842	-4.35417	-6.22831	-2.08825	-2.31569	-2.7196	-10.9683	-1.44884	-9.20873	-32.5133	-3.06386	-17.1995	-23.3667	-8.08916	-11.2338	-12.8376		-6.3872	1.29441	32	50	-6.78052	-19.805	1.29184	-1.26447	-1.05951	1.97485	-2.36892	-1.76465	-2.05288	-1.83658	-6.95531	-1.45957
60	-1.54969	0.839733	0.597629	-2.30508	0.606566	0.62814	-1.66959	-0.113249	0.193797	1.09557	-3.24639	-1.82308	-2.89192	-1.81024	-10.1547	1.23558	-2.09586	-4.95139	-5.28639	0.152716	0.124608	-0.927709	-9.82046	-2.10925	-6.30453	-21.5247	-2.39822	-8.74399	-13.5115	-3.69409	-7.82341	-6.31311		-3.61232	0.879507	32	60	-3.8703	-14.9025	0.537301	-0.188521	-0.885932	1.77749	-1.43014	-1.69454	0.300771	0.107611	-2.32719	8.25073
70	-0.376943	-1.02817	0.167231	-1.91122	-0.998205	1.04427	0.158196	-0.695431	-0.875416																									-0.501743	0.288101	9	70	-3.46411	-12.8412	-0.420089	0.542389	-0.590841	5.29625	0.375824	0.456315	-0.538744	0.0462878	2.33173	0.507336
80	0.755331	-0.191945	0.242532	-0.415174	-0.0903565	0.719668	-0.138568	-1.2066	-1.04352																									-0.152071	0.22732	9	80	-3.78721	-10.2786	0.894663	-0.106217	-0.957844	3.1607	-0.588697	-0.407432	0.97466	0.0954791	1.71219	0.25269
[truncated: 41 more columns]

## Sheet: Fig 2 E
Date	Donor	Cell
						Cap1	Cap2	Cap3	Cap4	Cap5	Cap6	Cap7	Cap8	Cap9	Cap10	Cap11	Cap12	Cap13	Cap14	CapTot.	ICa[A]	ICa14[A]	dt3[s]	Ca1/pF	Ca14/pF	Leak	Rs[Ohm]	C-slow[F]	Seal[		Cap1	Cap2	Cap3	Cap4	Cap5	Cap6	Cap7	Cap8	Cap9	Cap10	Cap11	Cap12	Cap13	Cap14
170619	2274 T2	E23				2.136e-15	1.067e-14	1.342e-14	1.657e-14	1.978e-14	2.418e-14	2.724e-14	2.943e-14	3.049e-14	3.117e-14	3.12e-14	3.251e-14	3.186e-14	3.419e-14	3.419e-14	-11.16p	3.282p	200.0m	-3.87	1.139	-3.879p	6.621M	2.883e-12	7.89		0.000740895	0.00370101	0.00465487	0.00574749	0.00686091	0.0083871	0.00944849	0.0102081	0.0105758	0.0108117	0.0108221	0.0112764	0.011051	0.0118592
170622	2274 T2	E53				1.942e-14	2.768e-14	3.765e-14	3.858e-14	3.936e-14	4.51e-14	4.864e-14	5.267e-14	6.614e-14	7.207e-14	8.649e-14	9.206e-14	9.215e-14	1.107e-13	1.107e-13	-26.31p	-2.192p	200.0m	-3.468	-288.9m	-24.09p	14.53M	7.586e-12	26.3		0.00255998	0.00364883	0.00496309	0.00508568	0.00518851	0.00594516	0.00641181	0.00694305	0.00871869	0.0095004	0.0114013	0.0121355	0.0121474	0.0145927
170925	2299 T2	E47				2.466e-14	5.151e-14	6.782e-14	8.025e-14	9.239e-14	1.004e-13	1.039e-13	1.123e-13	1.135e-13	1.181e-13	1.197e-13	1.262e-13	1.332e-13	1.4e-13	1.4e-13	-8.264p	9.227p	200.0m	-2.021	2.256	-17.66p	7.353M	4.09e-12	4.65		0.00602934	0.0125941	0.0165819	0.019621	0.0225892	0.0245477	0.0254034	0.0274572	0.0277506	0.0288753	0.0292665	0.0308557	0.0325672	0.0342298
170925	2299 T2	E48				8.187e-15	1.425e-14	2.024e-14	2.45e-14	3.074e-14	3.115e-14	3.301e-14	3.152e-14	3.629e-14	3.607e-14	3.591e-14	3.44e-14	3.839e-14	3.733e-14	3.733e-14	-16.02p	2.840p	200.0m	-4.787	848.9m	-12.46p	11.42M	3.346e-12	7.58		0.0024468	0.00425882	0.00604901	0.00732218	0.00918709	0.00930962	0.00986551	0.0094202	0.0108458	0.01078	0.0107322	0.0102809	0.0114734	0.0111566
170925	2299 T2	E49				3.209e-14	4.914e-14	5.374e-14	5.697e-14	5.532e-14	5.457e-14	5.662e-14	5.752e-14	5.84e-14	5.841e-14	5.857e-14	5.823e-14	5.847e-14	6.155e-14	6.155e-14	-47.05p	-3.607p	200.0m	-9.321	-714.6m	-18.21p	7.966M	5.048e-12	4.1		0.00635697	0.00973455	0.0106458	0.0112857	0.0109588	0.0108102	0.0112163	0.0113946	0.0115689	0.0115709	0.0116026	0.0115353	0.0115828	0.0121929
170925	2299 T2	E50				7.987e-15	1.336e-14	1.325e-14	2.494e-14	2.108e-14	3.41e-14	3.461e-14	3.653e-14	3.378e-14	3.396e-14	2.229e-14	3.013e-14	2.269e-14	3.54e-14	3.54e-14	-28.34p	-7.653p	200.0m	-5.566	-1.503	-15.87p	10.90M	5.092e-12	2.01		0.00156854	0.00262372	0.00260212	0.00489788	0.00413983	0.00669678	0.00679694	0.007174	0.00663394	0.00666929	0.00437745	0.00591712	0.00445601	0.00695208
170925	2299 T2	E51				3.621e-14	6.015e-14	7.481e-14	8.954e-14	9.384e-14	1.033e-13	1.076e-13	1.109e-13	1.178e-13	1.243e-13	1.277e-13	1.324e-13	1.355e-13	1.367e-13	1.367e-13	-63.28p	-10.12p	200.0m	-11.69	-1.87	-15.01p	5.100M	5.412e-12	3.06		0.00669069	0.0111142	0.013823	0.0165447	0.0173392	0.0190872	0.0198817	0.0204915	0.0217664	0.0229675	0.0235957	0.0244642	0.025037	0.0252587
170925	2299 T2	E52				7.216e-15	1.093e-14	1.117e-14	1.117e-14	2.13e-14	2.065e-14	2.598e-14	1.276e-14	1.587e-14	2.1e-14	2.469e-14	2.012e-14	2.488e-14	2.506e-14	2.506e-14	-6.050p	15.57p	200.0m	-1.213	3.122	-27.24p	20.12M	4.987e-12	2.9		0.00144696	0.0021917	0.00223982	0.00223982	0.0042711	0.00414077	0.00520954	0.00255865	0.00318227	0.00421095	0.00495087	0.00403449	0.00498897	0.00502507
170925	2299 T2	E53				2.363e-14	3.04e-14	2.499e-14	1.81e-14	1.818e-14	1.108e-14	1.436e-14	4.578e-15	4.511e-15	-8.685e-16	-1.015e-16	3.409e-17	-2.647e-15	-1.338e-15	-1.338e-15	-53.83p	2.527p	200.0m	-7.467	350.5m	-35.50p	6.353M	7.21e-12	1.08		0.00327739	0.00421637	0.00346602	0.0025104	0.0025215	0.00153675	0.00199168	0.000634951	0.000625659	-0.000120458	-1.40777e-05	4.72816e-06	-0.000367129	-0.000185576
170925	2299 T2	E54				1.819e-14	3.938e-14	5.533e-14	5.899e-14	6.278e-14	6.665e-14	6.871e-14	6.659e-14	7.064e-14	7.248e-14	7.354e-14	7.457e-14	7.903e-14	7.977e-14	7.977e-14	-30.21p	11.59p	200.0m	-4.987	1.913	-28.94p	6.908M	6.058e-12	1.61		0.00300264	0.0065005	0.00913338	0.00973754	0.0103632	0.011002	0.011342	0.0109921	0.0116606	0.0119643	0.0121393	0.0123093	0.0130456	0.0131677
170925	2299 T2	E55				7.956e-15	1.121e-14	1.23e-14	1.543e-14	1.232e-14	1.232e-14	1.4e-14	1.082e-14	1.491e-14	2.349e-14	2.125e-14	2.15e-14	2.888e-14	2.996e-14	2.996e-14	-7.995p	-471.2f	200.0m	-2.712	-159.8m	-11.92p	30.95M	2.948e-12	4.21		0.00269878	0.00380258	0.00417232	0.00523406	0.0041791	0.0041791	0.00474898	0.00367028	0.00505767	0.00796811	0.00720828	0.00729308	0.00979647	0.0101628
170926	2299 T2	E60				2.946e-14	3.188e-14	4.028e-14	3.259e-14	4.513e-14	4.368e-14	4.51e-14	4.104e-14	3.785e-14	3.628e-14	3e-14	2.461e-14	1.66e-14	1.661e-14	1.661e-14	-51.73p	-7.509p	200.0m	-12.11	-1.758	-7.828p	35.97M	4.27e-12	3.15		0.0068993	0.00746604	0.00943326	0.00763232	0.0105691	0.0102295	0.0105621	0.00961124	0.00886417	0.00849649	0.00702576	0.00576347	0.00388759	0.00388993
170926	2299 T2	E61				1.616e-14	2.447e-14	3.162e-14	4.234e-14	5.067e-14	5.626e-14	5.903e-14	6.222e-14	6.221e-14	6.586e-14	6.576e-14	6.69e-14	6.673e-14	6.806e-14	6.806e-14	-11.38p	-2.575p	200.0m	-3.555	-804.3m	-3.694p	9.717M	3.202e-12	9.25		0.00504685	0.0076421	0.00987508	0.013223	0.0158245	0.0175703	0.0184354	0.0194316	0.0194285	0.0205684	0.0205372	0.0208932	0.0208401	0.0212555
170926	2299 T2	E63				1.199e-14	1.236e-14	1.381e-14	1.745e-14	1.445e-14	8.663e-15	7.268e-15	6.247e-15	3.403e-15	1.154e-15	-1.54e-15	-2.177e-15	1.024e-15	-2.358e-16	-2.358e-16	-33.39p	-6.550p	200.0m	-5.443	-1.068	-10.93p	11.78M	6.135e-12	2.91		0.00195436	0.00201467	0.00225102	0.00284434	0.00235534	0.00141206	0.00118468	0.00101826	0.000554686	0.000188101	-0.000251019	-0.000354849	0.000166911	-3.84352e-05
170926	2299 T2	E64				3.865e-14	4.549e-14	4.782e-14	5.717e-14	5.846e-14	5.685e-14	5.527e-14	5.78e-14	3.828e-14	2.895e-14	4.518e-14	5.904e-14	6.959e-14	7.092e-14	7.092e-14	-44.03p	21.82p	200.0m	-8.734	4.328	-42.01p	21.33M	5.041e-12	1.64		0.00766713	0.009024	0.00948621	0.011341	0.0115969	0.0112775	0.0109641	0.011466	0.00759373	0.00574291	0.00896251	0.011712	0.0138048	0.0140686
171115	R244 T2	E15				3.028e-14	8.588e-14	1.26e-13	1.376e-13	1.391e-13	1.411e-13	1.443e-13	1.412e-13	1.391e-13	1.411e-13	1.369e-13	1.436e-13	1.46e-13	1.519e-13	1.519e-13	-7.280p	4.632p	200.0m	-767.9m	488.5m	-17.11p	11.44M	9.48e-12	4.03		0.00319409	0.00905907	0.0132911	0.0145148	0.014673	0.014884	0.0152215	0.0148945	0.014673	0.014884	0.0144409	0.0151477	0.0154008	0.0160232
171115	R244 T2	E20				3.171e-14	8.21e-14	1.376e-13	1.772e-13	2.144e-13	2.466e-13	2.645e-13	2.78e-13	2.963e-13	3.134e-13	3.259e-13	3.36e-13	3.48e-13	3.543e-13	3.543e-13	-21.69p	307.4f	200.0m	-3.961	56.14m	-15.13p	4.397M	5.477e-12	2.2		0.00578967	0.01499	0.0251232	0.0323535	0.0391455	0.0450246	0.0482929	0.0507577	0.054099	0.0572211	0.0595034	0.0613475	0.0635384	0.0646887				T2D	0.00412395
171115	R244 T2	E21				4.83e-14	7.537e-14	7.776e-14	7.849e-14	7.459e-14	7.463e-14	7.49e-14	7.515e-14	7.17e-14	6.844e-14	6.846e-14	6.285e-14	6.167e-14	6.173e-14	6.173e-14	-84.19p	-30.98p	200.0m	-11.96	-4.401	-14.94p	4.450M	7.04e-12	3.87		0.0068608	0.010706	0.0110455	0.0111491	0.0105952	0.0106009	0.0106392	0.0106747	0.0101847	0.00972159	0.00972443	0.00892756	0.00875994	0.00876847					0.000531847
						2.19018e-14	3.75683e-14	4.77561e-14	5.43267e-14	5.9105e-14	6.28491e-14	6.58354e-14	6.59597e-14	6.72874e-14	6.9187e-14	7.0661e-14	7.29432e-14	7.51121e-14	7.84781e-14	7.84781e-14											0.000531847	0.000916773	0.00139638	0.00175395	0.00209509	0.00240862	0.00255301	0.0027676	0.00292757	0.00310589	0.00322661	0.00334709	0.00348027	0.00353657
						3.05383e-15	5.96737e-15	8.88073e-15	1.06421e-14	1.2105e-14	1.36715e-14	1.44365e-14	1.53833e-14	1.6268e-14	1.72278e-14	1.78784e-14	1.85384e-14	1.92137e-14	1.95979e-14	1.95979e-14											18	18	18	18	18	18	18	18	18	18	18	18	18	18				Norm	0.00499211
						18	18	18	18	18	18	18	18	18	18	18	18	18	18	18																													0.000714692
																																																	20
Date	Donor	Cell																																														T2D
																																															1	0.00412395	0.000531847
						Cap1	Cap2	Cap3	Cap4	Cap5	Cap6	Cap7	Cap8	Cap9	Cap10	Cap11	Cap12	Cap13	Cap14	CapTot.	ICa[A]										Cap1	Cap2	Cap3	Cap4	Cap5	Cap6	Cap7	Cap8	Cap9	Cap10	Cap11	Cap12	Cap13	Cap14			2	0.00696046	0.000916773
170502	2258	E81				6.533e-14	1.024e-13	1.153e-13	9.702e-14	9.402e-14	7.239e-14	6.8e-14	6.357e-14	6.203e-14	6.063e-14	5.099e-14	6.14e-14	5.022e-14	5.245e-14	5.245e-14	-13.92p	4.164p	200.0m	-1.308	391.4m	-27.54p	19.94M	1.064e-11	8.28		0.00614004	0.00962406	0.0108365	0.00911842	0.00883647	0.00680357	0.00639098	0.00597462	0.00582989	0.00569831	0.00479229	0.00577068	0.00471992	0.00492951			3	0.00882426	0.00139638
170502	2258	E83				5.697e-14	1.461e-13	2.086e-13	2.247e-13	2.248e-13	2.335e-13	2.271e-13	2.34e-13	2.317e-13	2.406e-13	2.404e-13	2.404e-13	2.339e-13	2.286e-13	2.286e-13	-43.27p	29.21p	200.0m	-6.045	4.081	-34.71p	4.780M	7.158e-12	1.83		0.00795893	0.0204107	0.0291422	0.0313915	0.0314054	0.0326208	0.0317267	0.0326907	0.0323694	0.0336127	0.0335848	0.0335848	0.0326767	0.0319363			4	0.0101825	0.00175395
170502	2258	E84				3.72e-14	1.277e-13	1.733e-13	1.897e-13	1.916e-13	2.122e-13	2.156e-13	2.178e-13	2.185e-13	2.251e-13	2.143e-13	2.119e-13	2.055e-13	2.056e-13	2.056e-13	-45.04p	12.60p	200.0m	-8.904	2.491	-18.55p	7.432M	5.058e-12	1.69		0.00735469	0.0252471	0.0342626	0.0375049	0.0378806	0.0419533	0.0426255	0.0430605	0.0431989	0.0445038	0.0423685	0.041894	0.0406287	0.0406485			5	0.0112421	0.00209509
170502	2258	E85				1.991e-14	5.257e-14	7.141e-14	8.116e-14	9.076e-14	9.488e-14	1.02e-13	1.069e-13	1.093e-13	1.108e-13	1.126e-13	1.144e-13	1.163e-13	1.127e-13	1.127e-13	-12.37p	39.85p	200.0m	-2.081	6.703	-35.70p	6.050M	5.945e-12	4.21		0.00334903	0.00884272	0.0120118	0.0136518	0.0152666	0.0159596	0.0171573	0.0179815	0.0183852	0.0186375	0.0189403	0.0192431	0.0195627	0.0189571			6	0.0120356	0.00240862
170502	2258	E86				1.638e-14	3.633e-14	5.737e-14	6.022e-14	6.594e-14	7.074e-14	6.843e-14	6.807e-14	7.124e-14	7.114e-14	7.743e-14	7.404e-14	7.375e-14	7.381e-14	7.381e-14	-7.275p	36.54p	200.0m	-1.55	7.787	-27.48p	3.931M	4.692e-12	2.08		0.00349105	0.00774297	0.0122272	0.0128346	0.0140537	0.0150767	0.0145844	0.0145077	0.0151833	0.015162	0.0165026	0.0157801	0.0157182	0.015731			7	0.0126453	0.00255301
170503	2258	E88				4.088e-14	7.555e-14	9.104e-14	9.481e-14	9.664e-14	9.899e-14	9.253e-14	9.181e-14	9.093e-14	9.396e-14	8.347e-14	8.399e-14	8.456e-14	7.777e-14	7.777e-14	-41.34p	-5.193p	200.0m	-9.357	-1.176	-12.46p	19.55M	4.418e-12	5.31		0.00925306	0.0171005	0.0206066	0.0214599	0.0218742	0.0224061	0.0209439	0.0207809	0.0205817	0.0212675	0.0188932	0.0190109	0.0191399	0.017603			9	0.012988	0.00292757
170503	2258	E90				3.724e-14	6.911e-14	8.945e-14	9.867e-14	1.114e-13	1.132e-13	1.167e-13	1.206e-13	1.222e-13	1.255e-13	1.288e-13	1.308e-13	1.299e-13	1.293e-13	1.293e-13	-27.36p	-2.936p	200.0m	-4.999	-536.4m	-13.71p	6.302M	5.474e-12	2.74		0.00680307	0.0126251	0.0163409	0.0180252	0.0203507	0.0206796	0.021319	0.0220314	0.0223237	0.0229266	0.0235294	0.0238948	0.0237304	0.0236208			10	0.0134456	0.00310589
170503	2258	E94				4.214e-15	1.32e-14	3.188e-14	3.669e-14	4.437e-14	4.091e-14	4.792e-14	4.55e-14	4.859e-14	4.788e-14	4.722e-14	4.875e-14	5.042e-14	4.797e-14	4.797e-14	-16.12p	11.02p	200.0m	-2.631	1.798	-13.20p	5.005M	6.128e-12	7.5		0.000687663	0.00215405	0.00520235	0.00598727	0.00724054	0.00667591	0.00781984	0.00742493	0.00792918	0.00781332	0.00770561	0.00795529	0.00822781	0.007828			12	0.0140857	0.00334709
170522	2267	E2				1.152e-14	2.372e-14	3.52e-14	4.055e-14	4.455e-14	4.893e-14	4.983e-14	5.048e-14	5.51e-14	5.308e-14	5.359e-14	5.019e-14	5.272e-14	5.569e-14	5.569e-14	-18.26p	-3.214p	200.0m	-5.332	-938.3m	-11.78p	13.72M	3.425e-12	2.72		0.0033635	0.00692555	0.0102774	0.0118394	0.0130073	0.0142861	0.0145489	0.0147387	0.0160876	0.0154978	0.0156467	0.014654	0.0153927	0.0162599			13	0.0145654	0.00348027
170621	2275	E39				1.183e-14	1.989e-14	2.19e-14	2.442e-14	2.66e-14	3.002e-14	2.966e-14	3.109e-14	3.113e-14	2.988e-14	3.583e-14	3.244e-14	3.273e-14	3.459e-14	3.459e-14	-5.591p	12.37p	200.0m	-1.627	3.602	-8.261p	8.887M	3.436e-12	1.56		0.00344296	0.00578871	0.00637369	0.0071071	0.00774156	0.0087369	0.00863213	0.00904831	0.00905995	0.00869616	0.0104278	0.00944121	0.00952561	0.0100669
170621	2275	E41-2				2.801e-14	4.184e-14	5.015e-14	5.504e-14	6.22e-14	6.561e-14	7.079e-14	7.232e-14	7.53e-14	7.699e-14	7.761e-14	7.855e-14	8.145e-14	8.19e-14	8.19e-14	-27.58p	70.18f	200.0m	-6.098	15.52m	-10.34p	8.405M	4.523e-12	8.27		0.00619279	0.0092505	0.0110878	0.0121689	0.0137519	0.0145059	0.0156511	0.0159894	0.0166482	0.0170219	0.017159	0.0173668	0.018008	0.0181075
170621	2275	E42				4.123e-15	7.972e-15	1.127e-14	1.407e-14	1.853e-14	1.884e-14	1.957e-14	2.158e-14	2.236e-14	2.354e-14	2.756e-14	2.615e-14	2.767e-14	2.933e-14	2.933e-14	-5.318p	12.44p	200.0m	-1.285	3.006	-8.364p	6.271M	4.138e-12	4.58		0.000996375	0.00192653	0.00272354	0.00340019	0.00447801	0.00455292	0.00472934	0.00521508	0.00540358	0.00568874	0.00666022	0.00631948	0.00668681	0.00708797
170622	2275	E56				1.585e-14	5.633e-14	1.099e-13	1.448e-13	1.678e-13	1.778e-13	1.881e-13	1.915e-13	1.923e-13	1.97e-13	1.97e-13	1.994e-13	2.047e-13	2.063e-13	2.063e-13	-55.14p	-12.43p	200.0m	-7.632	-1.72	-20.92p	4.940M	7.225e-12	1.88		0.00219377	0.00779654	0.0152111	0.0200415	0.0232249	0.024609	0.0260346	0.0265052	0.0266159	0.0272664	0.0272664	0.0275986	0.0283322	0.0285536
170622	2275	E58				5.717e-14	1.004e-13	1.162e-13	1.267e-13	1.346e-13	1.399e-13	1.448e-13	1.473e-13	1.559e-13	1.573e-13	1.56e-13	1.617e-13	1.664e-13	1.695e-13	1.695e-13	-88.88p	-17.93p	200.0m	-12.68	-2.558	-14.31p	6.493M	7.008e-12	1.47		0.00815782	0.0143265	0.0165811	0.0180793	0.0192066	0.0199629	0.0206621	0.0210188	0.022246	0.0224458	0.0222603	0.0230736	0.0237443	0.0241866
171013	2301	E17				1.272e-14	2.136e-14	2.488e-14	2.743e-14	2.873e-14	3.02e-14	3.107e-14	2.929e-14	2.64e-14	2.679e-14	2.665e-14	2.695e-14	2.959e-14	2.971e-14	2.971e-14	-6.381p	5.149p	200.0m	-1.9	1.533	-10.73p	5.132M	3.359e-12	6.27		0.00378684	0.00635904	0.00740697	0.00816612	0.00855314	0.00899077	0.00924978	0.00871986	0.00785948	0.00797559	0.00793391	0.00802322	0.00880917	0.00884489
171013	2301	E19				2.529e-14	2.792e-14	4.322e-14	4.767e-14	6.216e-14	6.831e-14	7.505e-14	8.602e-14	9.374e-14	1.001e-13	1.061e-13	1.089e-13	1.191e-13	1.236e-13	1.236e-13	-6.297p	-228.3f	200.0m	-627.9m	-22.76m	-15.52p	4.692M	1.003e-11	1.88		0.00252144	0.00278365	0.00430907	0.00475274	0.00619741	0.00681057	0.00748255	0.00857627	0.00934596	0.00998006	0.0105783	0.0108574	0.0118744	0.012323
171013	2301	E20				6.987e-14	1.54e-13	2.025e-13	2.301e-13	2.564e-13	2.779e-13	2.937e-13	3.158e-13	3.37e-13	3.401e-13	3.454e-13	3.474e-13	3.577e-13	3.63e-13	3.63e-13	-19.41p	-2.803p	200.0m	-3.608	-521.2m	-7.583p	4.687M	5.379e-12	4.86		0.0129894	0.0286299	0.0376464	0.0427775	0.0476669	0.0516639	0.0546012	0.0587098	0.0626511	0.0632274	0.0642127	0.0645845	0.0664993	0.0674847
171013	2301	E22				1.418e-14	2.115e-14	3e-14	3.101e-14	3.564e-14	3.775e-14	3.323e-14	3.299e-14	3.062e-14	3.555e-14	3.039e-14	4.23e-14	4.281e-14	4.552e-14	4.552e-14	-13.31p	-6.492p	200.0m	-2.263	-1.104	-11.76p	5.125M	5.882e-12	12.3		0.00241074	0.00359572	0.00510031	0.00527202	0.00605916	0.00641789	0.00564944	0.00560864	0.00520571	0.00604386	0.00516661	0.00719143	0.00727814	0.00773886
171013	2301	E23				1.282e-14	1.94e-14	2.411e-14	2.256e-14	2.195e-14	2.253e-14	2.028e-14	1.989e-14	2.734e-14	2.579e-14	2.883e-14	2.78e-14	3.025e-14	3.055e-14	3.055e-14	-14.02p	-6.476p	200.0m	-1.867	-862.4m	-12.81p	5.473M	7.509e-12	3.33		0.00170728	0.00258357	0.00321081	0.00300439	0.00292316	0.0030004	0.00270076	0.00264882	0.00364096	0.00343455	0.00383939	0.00370222	0.0040285	0.00406845
171013	2301	E24				3.154e-14	9.178e-14	1.315e-13	1.474e-13	1.523e-13	1.554e-13	1.56e-13	1.465e-13	1.485e-13	1.454e-13	1.434e-13	1.406e-13	1.386e-13	1.355e-13	1.355e-13	-48.12p	4.860p	200.0m	-10.74	1.085	-13.10p	5.013M	4.479e-12	2.87		0.00704175	0.0204912	0.0293592	0.0329091	0.0340031	0.0346952	0.0348292	0.0327082	0.0331547	0.0324626	0.0320161	0.0313909	0.0309444	0.0302523
				WT		2.86524e-14	6.04361e-14	8.1959e-14	8.9736e-14	9.65495e-14	1.005e-13	1.02518e-13	1.0465e-13	1.07509e-13	1.09357e-13	1.09178e-13	1.10403e-13	1.11414e-13	1.1167e-13	1.1167e-13											0.00499211	0.0107102	0.0144959	0.0159746	0.0171861	0.0180204	0.0183669	0.018697	0.019186	0.0194681	0.0194742	0.0195669	0.0197764	0.0198114
						4.54683e-15	1.02667e-14	1.36111e-14	1.51117e-14	1.57704e-14	1.69448e-14	1.74613e-14	1.82683e-14	1.88446e-14	1.92276e-14	1.91976e-14	1.91759e-14	1.93678e-14	1.94358e-14	1.94358e-14											0.000714692	0.00177052	0.00236332	0.00264659	0.00276228	0.00299037	0.00308315	0.00320535	0.00332598	0.00337451	0.00334744	0.00333159	0.00335459	0.00336493
						20	20	20	20	20	20	20	20	20	20	20	20	20	20	20											20	20	20	20	20	20	20	20	20	20	20	20	20	20
				WT		2.86524e-14	6.04361e-14	8.1959e-14	8.9736e-14	9.65495e-14	1.005e-13	1.02518e-13	1.0465e-13	1.07509e-13	1.09357e-13	1.09178e-13	1.10403e-13	1.11414e-13	1.1167e-13	1.1167e-13
						4.54683e-15	1.02667e-14	1.36111e-14	1.51117e-14	1.57704e-14	1.69448e-14	1.74613e-14	1.82683e-14	1.88446e-14	1.92276e-14	1.91976e-14	1.91759e-14	1.93678e-14	1.94358e-14	1.94358e-14
						20	20	20	20	20	20	20	20	20	20	20	20	20	20	20
				T2D		2.19018e-14	3.75683e-14	4.77561e-14	5.43267e-14	5.9105e-14	6.28491e-14	6.58354e-14	6.59597e-14	6.72874e-14	6.9187e-14	7.0661e-14	7.29432e-14	7.51121e-14	7.84781e-14	7.84781e-14
						3.05383e-15	5.96737e-15	8.88073e-15	1.06421e-14	1.2105e-14	1.36715e-14	1.44365e-14	1.53833e-14	1.6268e-14	1.72278e-14	1.78784e-14	1.85384e-14	1.92137e-14	1.95979e-14	1.95979e-14
						18	18	18	18	18	18	18	18	18	18	18	18	18	18	18
					WT			T2D
				1	2.86524e-14	4.54683e-15	20	2.19018e-14	3.05383e-15	18
				2	6.04361e-14	1.02667e-14	20	3.75683e-14	5.96737e-15	18
				3	8.1959e-14	1.36111e-14	20	4.77561e-14	8.88073e-15	18
				4	8.9736e-14	1.51117e-14	20	5.43267e-14	1.06421e-14	18
				5	9.65495e-14	1.57704e-14	20	5.9105e-14	1.2105e-14	18
				6	1.005e-13	1.69448e-14	20	6.28491e-14	1.36715e-14	18
				7	1.02518e-13	1.74613e-14	20	6.58354e-14	1.44365e-14	18
				8	1.0465e-13	1.82683e-14	20	6.59597e-14	1.53833e-14	18
				9	1.07509e-13	1.88446e-14	20	6.72874e-14	1.6268e-14	18
				10	1.09357e-13	1.92276e-14	20	6.9187e-14	1.72278e-14	18
				11	1.09178e-13	1.91976e-14	20	7.0661e-14	1.78784e-14	18
				12	1.10403e-13	1.91759e-14	20	7.29432e-14	1.85384e-14	18
				13	1.11414e-13	1.93678e-14	20	7.51121e-14	1.92137e-14	18
				14	1.1167e-13	1.94358e-14	20	7.84781e-14	1.95979e-14	18
				15	1.1167e-13	1.94358e-14	20	7.84781e-14	1.95979e-14	18
[truncated: 13 more columns]

## Sheet: Fig 3b-d
																		cell average of exocytosis events after 3 min, normalized to cell area. In gr/um2.																	Gr density raw data											Docking rate raw data
																		Glucose(mM)
	exocytosis					granule density					docking rate						ND	1	0.0205322	0.0202711	0.0205863	0.0127281	0.0243608	0.00623106	0.0147433	0.00899229	0.183392	0.0705099	0.015164	0.0464569	0.0276125				Glucose (mM)		Cell (ND)	Area	Visecles number		Granule density					Glucose (mM)	Cell	Area	Docking events
Glucose(mM)	ND	sem	T2D	sem		ND	sem	T2D	sem		ND	sem	T2D	sem				3	0.0340562	0.0472912	0.0344771	0.0147573	0.0224025	0.0105774	0.0443011	0.0204999									1	2169	1299	4004	76	102.502	0.741446					1	1890	97.408	1
1	0.0362754	0.0131551	0.0440076	0.0123234		0.000175749	2.54641e-05	0.000204777	9.92422e-05		0.000175749	2.54641e-05	0.000204777	9.92422e-05				7	0.0361021	0.0272783	0.0110753	0.0287753	0.025024	0.0309529	0.0299055	0.0145376	0.0102877	0.0141891	0.0215696	0.0227372	0.0073675				1	2169	1300	4987	52	127.667	0.407309					1	1891	49.3312	2
3	0.0285453	0.00478208	0.0359992	0.0085274		0.000151458	2.16918e-05	0.000186878	4.14232e-05		0.000151458	2.16918e-05	0.000186878	4.14232e-05				10	0.0370964	0.0297732	0.0171477	0.0216093	0.0304747	0.0358262	0.0319399	0.0604496	0.0509659	0.0266184	0.0555259	0.0309809	0.0162693	0.0271079	0.0173766		1	2169	1301	6000	149	153.6	0.970052					1	1892	97.152	3
7	0.0215232	0.00254389	0.0231629	0.00611773		0.000137609	2.01827e-05	0.000111084	2.4108e-05		0.000137609	2.01827e-05	0.000111084	2.4108e-05				20	0.0587112	0.036834	0.105148	0.0308307	0.055225	0.121312	0.0228569	0.010948	0.0306733	0.0178286							1	2169	1302	5784	79	148.07	0.53353					1	1894	77.6448	1
10	0.0326108	0.0035245	0.0382325	0.00722589		0.000155644	1.96938e-05	0.000171284	3.87074e-05		0.000155644	1.96938e-05	0.000171284	3.87074e-05																					1	2169	1303	5311	76	135.962	0.558981					1	1895	78.5664	2
20	0.0479619	0.0130851	0.0534117	0.00553796		0.000180135	3.37179e-05	0.000243525	0.000116044		0.000180135	3.37179e-05	0.000243525	0.000116044																					1	2169	1304	4202	71	107.571	0.660028					1	1897	160.486	2
																	T2D	1	0.0439563	0.0497992	0.0129175	0.0382841	0.0160322	0.111078	0.0359857										1	2225	1890	3805	59	97.408	0.6057					1	1898	135.654	3
																		3	0.0396574	0.0115672	0.0385232	0.0215161	0.0923463	0.018535	0.0522925	0.0391277	0.0104278								1	2225	1891	1927	29	49.3312	0.587863					1	1934	70.4768	1
																		7	0.00900265	0.0230866	0.0148866	0.0215755	0.0147852	0.073564	0.0133799	0.0112055	0.0360355	0.0141071							1	2225	1892	3795	80	97.152	0.823452					1	2002	58.624	2
																		10	0.0340266	0.00885369	0.020668	0.0207393	0.0229948	0.0679643	0.0736565	0.0337813	0.0333203	0.06632							1	2225	1893	3033	46	77.6448	0.592441					1	2044	25.1136	1
																		20	0.0472054	0.0644596	0.0485701														1	2225	1894	3069	50	78.5664	0.636404					1	2048	117.734	1
																																			1	2225	1895	3207	35	82.0992	0.426314					1	2049	43.5712	1
																																			1	2225	1896	6269	73	160.486	0.454867
																																			1	2225	1897	5299	76	135.654	0.560247					3	1902	118.016	3
																																			1	2225	1898	4344	53	111.206	0.476591					3	1903	42.2912	1
																																			1	2228	1980	2290	54	58.624	0.921124					3	1907	67.7632	1
																																			1	2228	1990	4649	90	119.014	0.756211					3	1909	133.914	2
																																			1	2228	1994	4599	73	117.734	0.62004
																																			1	2228	1996	2270	34	58.112	0.585077					7	1910	83.0976	2
																																			1	2228	2000	2509	34	64.2304	0.529344					7	1914	51.0976	1
																																			1	2228	2001	2453	25	62.7968	0.398109					7	1913	69.504	1
																																			1	2233	2044	981	17	25.1136	0.676924					7	1915	79.9232	2
																																			1	2233	2046	813	14	20.8128	0.672663					7	1917	167.194	1
																																			1	2233	2047	2998	55	76.7488	0.716624					7	1966	74.3168	1
																																			1	2233	2049	1702	22	43.5712	0.504921					7	2062	43.9808	1
																																			1	2233	2051	2373	34	60.7488	0.559682
																																			1	2233	2052	4244	69	108.646	0.635088					10	1882	80.8704	3
																																			1	2233	2053	2256	39	57.7536	0.675283					10	1884	67.1744	1
																																			1	2246	2239	3543	43	90.7008	0.474086					10	1886	116.634	1
																																			1	2246	2239	3338	34	85.4528	0.39788					10	1887	138.829	4
																																			1	2246	2239	13092	187	335.155	0.55795					10	1889	93.5168	1
																																			1	2246	2239	2110	46	54.016	0.8516					10	1940	83.7376	2
																																														10	1943	62.6176	1
																																			3	2225	1900	1065	14	27.264	0.513498					10	1947	82.7136	2
																																			3	2225	1901	2294	31	58.7264	0.527872					10	1949	176.589	3
																																			3	2225	1902	4610	66	118.016	0.559246					10	1953	75.136	2
																																			3	2225	1903	1652	24	42.2912	0.567494					10	2068	122.931	3
																																			3	2225	1904	2177	38	55.7312	0.681844					10	2069	73.7792	1
																																			3	2225	1905	2266	23	58.0096	0.396486					10	2070	172.646	3
																																			3	2225	1906	2820	35	72.192	0.484818
																																			3	2225	1907	2647	35	67.7632	0.516505					20	1925	79.1552	2
																																			3	2225	1908	5534	79	141.67	0.557632					20	1927	108.595	2
																																			3	2225	1909	5231	52	133.914	0.38831					20	1929	162.176	4
																																			3	2228	1979	3416	59	87.4496	0.674674					20	1930	108.646	2
																																			3	2228	1982	3428	48	87.7568	0.546966					20	1970	57.7024	2
																																			3	2228	1983	3527	59	90.2912	0.653441					20	1978	43.7504	2
																																			3	2228	1989	3811	48	97.5616	0.491997					20	2074	182.682	1
																																			3	2228	1991	3562	69	91.1872	0.756685					20	2077	135.731	2
																																			3	2233	2058	6259	86	160.23	0.536727
																																			3	2233	2060	3471	53	88.8576	0.59646						Cell	Area	Docking events
																																			3	2246	2240	3717	31	95.1552	0.325784					1	2129	135.603	2
																																			3	2246	2240	3140	39	80.384	0.485171					1	2131	100.403	2
																																			3	2246	2240	2218	29	56.7808	0.510736					1	2149	78.3616	1
																																														1	2157	124.749	1
																																			7	2170	1348	3829	49	98.0224	0.499886					1	2160	25.7536	2
																																			7	2170	1349	3012	29	77.1072	0.3761
																																			7	2170	1350	2998	45	76.7488	0.586328					3	2143	100.864	3
																																			7	2170	1353	7875	102	201.6	0.505952					3	2144	86.4512	2
																																			7	2170	1355	3503	50	89.6768	0.557558					3	2150	77.8752	1
																																			7	2170	1356	4333	65	110.925	0.585983					3	2153	92.9536	3
																																			7	2170	1357	4394	42	112.486	0.373378					3	2154	54.144	2
																																			7	2225	1910	3246	30	83.0976	0.361021					3	2156	107.904	3
																																			7	2225	1912	3527	54	90.2912	0.598065					3	2171	38.2464	1
																																			7	2225	1914	1996	28	51.0976	0.547971					3	2178	76.672	4
																																			7	2225	1915	3122	29	79.9232	0.362848					3	2179	95.8976	2
																																			7	2225	1916	2524	29	64.6144	0.448816
																																			7	2225	1917	6531	86	167.194	0.514374					7	2181	111.078	1
																																			7	2228	1934	2753	29	70.4768	0.411483					7	2182	43.3152	1
																																			7	2228	1966	2903	41	74.3168	0.551692					7	2185	67.1744	1
																																			7	2228	1967	2687	28	68.7872	0.407052					7	2192	92.6976	1
																																			7	2228	1968	3797	25	97.2032	0.257193
																																			7	2228	2002	3622	48	92.7232	0.51767					10	2112	58.7776	2
																																			7	2233	2062	1718	25	43.9808	0.56843					10	2113	112.947	4
																																			7	2233	2063	3844	46	98.4064	0.467449					10	2115	96.768	1
																																			7	2246	2241	1671	14	42.7776	0.327274					10	2118	96.4352	1
																																			7	2246	2241	5137	62	131.507	0.471457					10	2120	78.8992	1
																																			7	2246	2241	8526	98	218.266	0.448994					10	2198	32.4864	1
																																			7	2246	2241	2235	18	57.216	0.314597
																																														20	2123	127.104	2
																																			10	2164	1252	6541	47	167.45	0.280681					20	2126	172.16	3
																																			10	2164	1252	4716	73	120.73	0.604657					20	2211	64.7104	4
																																			10	2164	1252	1711	16	43.8016	0.365283
																																			10	2164	1252	4611	80	118.042	0.677727
																																			10	2164	1252	6622	116	169.523	0.684272
																																			10	2164	1252	3241	23	82.9696	0.27721
																																			10	2164	1252	4396	54	112.538	0.47984
																																			10	2164	1252	3364	44	86.1184	0.510924
																																			10	2169	1272	4435	96	113.536	0.845547
																																			10	2169	1272	3880	44	99.328	0.442977
																																			10	2169	1272	2370	28	60.672	0.461498
																																			10	2169	1282	5089	58	130.278	0.4452
																																			10	2169	1283	4224	85	108.134	0.786059
																																			10	2169	1284	2898	57	74.1888	0.76831
																																			10	2169	1285	1323	29	33.8688	0.856245
																																			10	2169	1286	2201	48	56.3456	0.851886
																																			10	2170	1305	8455	211	216.448	0.97483
																																			10	2170	1306	3635	76	93.056	0.816713
																																			10	2170	1307	5342	87	136.755	0.636173
																																			10	2170	1308	3091	71	79.1296	0.897262
																																			10	2170	1309	3038	60	77.7728	0.771478
																																			10	2170	1310	4806	86	123.034	0.698996
																																			10	2170	1332	4239	56	108.518	0.516042
																																			10	2170	1333	7803	98	199.757	0.490597
																																			10	2170	1334	3132	51	80.1792	0.636075
																																			10	2170	1335	5299	82	135.654	0.604477
																																			10	2170	1336	3982	54	101.939	0.529728
																																			10	2170	1337	6411	64	164.122	0.389955
																																			10	2225	1878	6475	126	165.76	0.760135
																																			10	2225	1879	3846	66	98.4576	0.670339
																																			10	2225	1880	3798	49	97.2288	0.503966
																																			10	2225	1881	2781	33	71.1936	0.463525
																																			10	2225	1882	3159	27	80.8704	0.333868
																																			10	2225	1883	2627	39	67.2512	0.579915
																																			10	2225	1884	2624	33	67.1744	0.491259
																																			10	2225	1885	3478	29	89.0368	0.325708
																																			10	2225	1886	4556	54	116.634	0.462988
																																			10	2225	1887	5423	106	138.829	0.76353
																																			10	2225	1888	6409	102	164.07	0.621684
																																			10	2225	1889	3653	45	93.5168	0.481197
																																			10	2228	1940	3271	50	83.7376	0.597103
																																			10	2228	1942	2555	74	65.408	1.13136
																																			10	2228	1943	2446	28	62.6176	0.447159
																																			10	2228	1944	3693	40	94.5408	0.423098
																																			10	2228	1945	3793	44	97.1008	0.453137
																																			10	2228	1946	4858	84	124.365	0.675432
																																			10	2228	1947	3231	24	82.7136	0.290158
																																			10	2228	1948	1795	27	45.952	0.58757
																																			10	2228	1949	6898	122	176.589	0.690871
																																			10	2228	1950	4393	81	112.461	0.720251
																																			10	2228	1951	2382	42	60.9792	0.688759
																																			10	2228	1952	5785	132	148.096	0.891314
																																			10	2228	1953	2935	30	75.136	0.399276
																																			10	2228	1954	2457	24	62.8992	0.381563
																																			10	2228	1955	2109	33	53.9904	0.61122
																																			10	2233	2064	2004	31	51.3024	0.60426
																																			10	2233	2065	4300	87	110.08	0.790334
																																			10	2233	2066	8826	77	225.946	0.34079
																																			10	2233	2067	1482	33	37.9392	0.869813
																																			10	2233	2068	4802	96	122.931	0.780925
																																			10	2233	2069	2882	72	73.7792	0.975885
																																			10	2233	2070	6744	131	172.646	0.758776
																																			10	2246	2242	2983	46	76.3648	0.602372
																																			10	2246	2242	3998	67	102.349	0.654624
																																			10	2246	2242	2231	35	57.1136	0.612814
																																			10	2246	2242	5783	70	148.045	0.47283
																																			10	2246	2242	7410	95	189.696	0.500801
																																			10	2245	2234	4291	51	109.85	0.464271
																																			10	2245	2234	2375	39	60.8	0.641447
																																			10	2245	2234	4149	65	106.214	0.61197
																																			10	2245	2234	2442	47	62.5152	0.751817
																																			10	2245	2234	6647	72	170.163	0.423123
																																			20	2169	1296	6385	138	163.456	0.844264
																																			20	2169	1297	4570	119	116.992	1.01716
																																			20	2169	1298	4040	82	103.424	0.792853
																																			20	2170	1338	2367	55	60.5952	0.907663
																																			20	2170	1339	5195	53	132.992	0.39852
																																			20	2170	1340	3946	69	101.018	0.683049
																																			20	2170	1341	3381	58	86.5536	0.670105
																																			20	2170	1342	3761	58	96.2816	0.6024
																																			20	2170	1343	3409	59	87.2704	0.67606
																																			20	2170	1344	3256	53	83.3536	0.635845
																																			20	2170	1345	5233	70	133.965	0.522525
																																			20	2170	1346	3480	81	89.088	0.909213
																																			20	2170	1347	6540	152	167.424	0.907875
																																			20	2225	1921	5562	118	142.387	0.828726
																																			20	2225	1922	5697	51	145.843	0.349691
																																			20	2225	1923	3684	70	94.3104	0.74223
																																			20	2225	1924	4351	78	111.386	0.70027
																																			20	2225	1925	3092	27	79.1552	0.341102
																																			20	2225	1926	4514	91	115.558	0.787481
																																			20	2225	1927	4242	68	108.595	0.626179
																																			20	2225	1928	3715	79	95.104	0.83067
																																			20	2225	1929	6335	87	162.176	0.536454
																																			20	2228	1962	2690	69	68.864	1.00197
																																			20	2228	1970	2254	53	57.7024	0.918506
																																			20	2228	1972	1800	24	46.08	0.520833
																																			20	2228	1973	5349	67	136.934	0.489285
																																			20	2228	1977	1634	25	41.8304	0.597651
																																			20	2228	1978	1709	43	43.7504	0.982848
																																			20	2233	2071	2553	32	65.3568	0.48962
																																			20	2233	2072	2243	36	57.4208	0.626951
																																			20	2233	2073	3301	72	84.5056	0.852015
																																			20	2233	2074	7136	103	182.682	0.563823
																																			20	2233	2075	5094	85	130.406	0.651809
																																			20	2233	2076	2191	40	56.0896	0.713145
																																			20	2233	2077	5302	72	135.731	0.53046
																																			20	2246	2242	3588	49	91.8528	0.533462
																																			20	2246	2242	2338	40	59.8528	0.668306
																																			20	2246	2242	5427	106	138.931	0.762968
																																			20	2246	2242	2746	43	70.2976	0.611685
																																			20	2246	2242	2550	35	65.28	0.536152
																																					Cell	Area	Visecles number		Granule density
																																			1	2238	2131	3922	48	100.403	0.478072
																																			1	2238	2133	2887	49	73.9072	0.662994
																																			1	2238	2134	3024	38	77.4144	0.490865
																																			1	2238	2136	5904	57	151.142	0.377128
																																			1	2238	2147	3139	65	80.3584	0.808876
																																			1	2238	2148	2736	61	70.0416	0.870911
																																			1	2238	2149	3061	67	78.3616	0.855011
																																			1	2240	2157	4873	59	124.749	0.47295
																																			1	2240	2159	1055	21	27.008	0.777547
																																			1	2240	2160	1006	14	25.7536	0.543613
																																			1	2240	2163	2171	39	55.5776	0.701722
																																			3	2238	2143	3940	68	100.864	0.674175
																																			3	2238	2144	3377	62	86.4512	0.717168
																																			3	2238	2150	3042	60	77.8752	0.770464
																																			3	2238	2153	3631	55	92.9536	0.591693
																																			3	2238	2154	2115	43	54.144	0.794178
																																			3	2238	2155	3148	56	80.5888	0.694886
																																			3	2238	2156	4215	57	107.904	0.528247
																																			3	2240	2171	1494	14	38.2464	0.366048
																																			3	2240	2176	1075	12	27.52	0.436047
																																			3	2240	2178	2995	39	76.672	0.50866
																																			3	2240	2179	3746	48	95.8976	0.500534
																																			7	2240	2181	4339	35	111.078	0.315093
																																			7	2240	2182	1692	39	43.3152	0.900377
																																			7	2240	2184	2501	29	64.0256	0.452944
																																			7	2240	2185	2624	17	67.1744	0.253073
																																			7	2240	2190	4152	39	106.291	0.366917
																																			7	2240	2191	4255	44	108.928	0.403937
																																			7	2240	2192	3621	15	92.6976	0.161816
																																			7	2274	2634	2642	26	67.6352	0.384415
																																			7	2274	2635	531	6	13.5936	0.441384
																																			7	2274	2636	5839	60	149.478	0.401396
																																			7	2274	2637	3486	32	89.2416	0.358577
																																			7	2274	2638	2168	21	55.5008	0.378373
																																			7	2274	2640	2769	26	70.8864	0.366784
																																			7	2274	2639	4166	43	106.65	0.40319
																																			7	2274	2641	2641	26	67.6096	0.384561
																																			7	2274	2642	3957	36	101.299	0.355383
																																			7	2274	2643	2581	24	66.0736	0.363231
																																			10	2238	2112	2296	54	58.7776	0.918717
																																			10	2238	2113	4412	91	112.947	0.805686
																																			10	2238	2115	3780	79	96.768	0.816386
																																			10	2238	2118	3767	17	96.4352	0.176284
																																			10	2238	2120	3082	58	78.8992	0.735115
																																			10	2238	2121	6795	115	173.952	0.661102
																																			10	2240	2196	2452	17	62.7712	0.270825
																																			10	2240	2198	1269	31	32.4864	0.954245
																																			10	2274	2652	2299	34	58.8544	0.577697
																																			10	2274	2653	1591	28	40.7296	0.687461
																																			10	2274	2654	3469	48	88.8064	0.540502
																																			10	2274	2655	3517	35	90.0352	0.388737
																																			10	2274	2656	1767	29	45.2352	0.641094
																																			10	2274	2657	2735	55	70.016	0.785535
																																			10	2274	2658	1694	29	43.3664	0.66872
																																			10	2274	2659	3820	34	97.792	0.347677
																																			20	2238	2123	4965	43	127.104	0.338306
																																			20	2238	2124	2705	53	69.248	0.765365
																																			20	2238	2126	6725	137	172.16	0.795771
																																			20	2238	2127	6159	167	157.67	1.05917
																																			20	2238	2117	4036	79	103.322	0.764603
																																			20	2238	2119	3986	99	102.042	0.970193
																																			20	2240	2205	5644	91	144.486	0.629817
																																			20	2240	2207	1293	30	33.1008	0.906323
																																			20	2240	2208	1589	42	40.6784	1.03249
																																			20	2240	2210	1212	21	31.0272	0.676825
																																			20	2240	2211	6434	91	164.71	0.552485
[truncated: 2 more columns]

## Sheet: Fig 3e
																											Anova: Single Factor
	exocytosis					exocytosis					Gr density							Anova: Single Factor
frame	glucose (mM)					glucose (mM)					glucose (mM)							SUMMARY									SUMMARY
(100ms/frame)	10	1	7			1	7	10			1	7	10					Groups	Count	Sum	Average	Variance					Groups	Count	Sum	Average	Variance
1	0	0	0			0.03774	0.03033	0.07847			0.40258	0.58	0.47084					1	30	2.535	0.0845001	0.00424957					7	38	1.77752	0.0467768	0.000775303
2	0	0	0			0.05657	0.06223	0.04149			0.44444	0.37405	0.37341					10	71	6.29998	0.0887322	0.00283247					1	30	2.535	0.0845001	0.00424957
3	0	0	0			0.07218	0.02483	0.0223			0.895	0.47713	0.55018
4	0	0	0			0.03646	0.02992	0.11066			0.50787	0.66702	0.93533
8	0	0	0			0.05536	0.08243	0.13694			0.46453	0.2781	0.5351					ANOVA									ANOVA
9	0	0	0			0.11918	0.01062	0.17071			0.59255	0.49863	0.7588					Source of Variation	SS	df	MS	F	P-value	F crit			Source of Variation	SS	df	MS	F	P-value	F crit
10	0	0	0			0.05956	0.03544	0.02789			0.57507	0.37816	0.44506					Between Groups	0.000377715	1	0.000377715	0.116307	0.733798	3.93712			Between Groups	0.023857	1	0.023857	10.3642	0.00199415	3.98627
11	0	0	0			0.09148	0.00685	0.04205			0.46752	0.60167	0.82343					Within Groups	0.32151	99	0.00324758						Within Groups	0.151924	66	0.00230187
12	0.000132445	0	0			0.07446	0.05012	0.09766			0.52143	0.39127	0.75308
13	0.000132445	0	0			0.05035	0.02905	0.15072			0.50029	0.36058	0.74742					Total	0.321888	100							Total	0.175781	67
14	0.000132445	0	0			0.08232	0.01091	0.02131			0.59623	0.39155	0.71871
15	0.000132445	0	0			0.05236	0.04416	0.09846			0.59463	0.31853	0.55733
16	0.000132445	0	0			0.15259	0.02511	0.1102			0.56774	0.36325	0.35575
17	0.000132445	0	0			0.10513	0.02136	0.07598			0.56393	0.47832	0.39499
18	0.000132445	0	0			0.09943	0.06246	0.05341			0.91098	0.7076	0.49024
19	0.000132445	0	0			0.03525	0.05855	0.14699			0.8854	0.33202	0.66955
20	0.000132445	0	0			0.04946	0.10761	0.02863			0.41504	0.12336	0.92053
21	0.000132445	0	0			0.08101	0.08141	0.09645			0.57593	0.58122	0.3843					Anova: Single Factor
22	0.000243771	0	0			0.33113	0.07293	0.07101			0.625	0.52123	0.37146
23	0.000355098	0	0			0.00704	0.01942	0.03787			0.55401	0.34209	0.51068					SUMMARY
24	0.000355098	0	0.000116575			0.15714	0.03041	0.11291			0.60591	0.77064	0.56612					Groups	Count	Sum	Average	Variance
25	0.000355098	0	0.000116575			0.12317	0.05413	0.12506				0.30914	0.3479					10	71	6.29998	0.0887322	0.00283247
26	0.000355098	0	0.000116575			0.00989	0.04327	0.09945				0.51226	0.65879					7	38	1.77752	0.0467768	0.000775303
27	0.000355098	0	0.000550314			0.08541	0.08026	0.03327				0.32045	0.61902
28	0.000469814	0	0.000550314			0.03884	0.02988	0.03384				0.48719	0.9434
29	0.000469814	0	0.000550314			0.09257	0.04012	0.11803				0.38641	0.79592					ANOVA
30	0.000469814	0	0.000550314			0.13584	0.07345	0.021				0.45435	0.34676					Source of Variation	SS	df	MS	F	P-value	F crit
31	0.000556798	0	0.000550314			0.19582	0.08241	0.05997				0.35822	0.29295					Between Groups	0.0435703	1	0.0435703	20.5413	1.52656e-05	3.92984
32	0.000605921	0	0.000550314			0.03006	0.10091	0.0737				0.48135	0.61826					Within Groups	0.226959	107	0.00212111
33	0.000605921	0	0.000550314			0.01721	0.08764	0.07401				0.53076	0.4433
34	0.000605921	0	0.000550314				0.01426	0.01897				0.61582	0.40724					Total	0.27053	108
35	0.000744924	0	0.000550314				0.05264	0.08581				0.5052	0.75495
36	0.000744924	0	0.000550314				0.00791	0.06564				0.50478	0.44379
37	0.000744924	0	0.000550314				0.01166	0.02429				0.37836	0.36923
38	0.000744924	0	0.000550314				0.06792	0.05323				0.47801	0.5194
39	0.000744924	0	0.000550314				0.02862	0.16853				0.48143	0.5409
40	0.000744924	0	0.000550314				0.07044	0.17368				0.53862	0.75771
41	0.000744924	0	0.00115332				0.03585	0.09009				0.51094	0.51712			cells
42	0.00107541	0	0.00115332					0.18344					0.6071			0.556113	0.0262714
43	0.00107541	0	0.00115332					0.13258					0.71072			0.459443	0.0182236
44	0.00107541	0	0.00131769					0.16938					0.43742			0.590959	0.0209773
45	0.00107541	0	0.00131769					0.09869					0.55639
46	0.00107541	0	0.00131769					0.10344					0.7721
47	0.00107541	0	0.00131769					0.13688					0.44222
48	0.00107541	0.000381172	0.00131769					0.09284					0.93253
49	0.00107541	0.000381172	0.00131769					0.1629					0.93887
50	0.00107541	0.000381172	0.00131769					0.18888					0.63731
51	0.00107541	0.000381172	0.00131769					0.06326					0.42907
52	0.00107541	0.000381172	0.00131769					0.14468					0.7585
53	0.00107541	0.000381172	0.00131769					0.01097					0.80166
54	0.00107541	0.000381172	0.00131769					0.04886					0.365
55	0.00107541	0.000381172	0.00131769					0.06875					0.41197
56	0.00107541	0.000381172	0.00131769					0.07563					0.74209
57	0.00107541	0.000381172	0.00131769					0.04015					0.77476
58	0.00107541	0.000381172	0.00131769					0.09059					0.49936
59	0.00107541	0.000381172	0.00131769					0.16424					0.6132
60	0.00107541	0.000650531	0.00131769					0.09267					0.70359
61	0.00107541	0.000650531	0.00131769					0.01487					0.50607
62	0.00121441	0.000650531	0.00131769					0.06142					0.4501
63	0.00121441	0.000650531	0.00131769					0.07513					0.25786
64	0.00121441	0.000650531	0.00131769					0.09462					0.5212
65	0.00121441	0.000650531	0.00131769					0.12293					0.68125
66	0.00121441	0.000650531	0.00131769					0.12626					0.61672
67	0.0014554	0.000650531	0.00145327					0.15554					0.62227
68	0.0014554	0.000650531	0.00145327					0.22612					0.71059
69	0.0014554	0.000960773	0.00145327					0.04323					0.47018
70	0.0014554	0.000960773	0.00145327					0.00792					0.54753
71	0.0014554	0.000960773	0.00145327					0.17444					0.75819
72	0.0014554	0.000960773	0.00145327					0.04775					0.74932
73	0.00159676	0.000960773	0.00145327					0.01105					0.80949
74	0.00159676	0.000960773	0.00145327					0.01918
75	0.00159676	0.000960773	0.00145327
76	0.00159676	0.000960773	0.00145327
77	0.00159676	0.000960773	0.00159587
78	0.00159676	0.000960773	0.00159587
79	0.00165224	0.000960773	0.00159587
80	0.00165224	0.000960773	0.00159587
81	0.00165224	0.000960773	0.00171244
82	0.00172951	0.000960773	0.00171244
83	0.00172951	0.000960773	0.00171244
84	0.00172951	0.000960773	0.00188277
85	0.00172951	0.000960773	0.00188277
86	0.00172951	0.000960773	0.00188277
87	0.00172951	0.000960773	0.00188277
88	0.00172951	0.000960773	0.00231651
89	0.00172951	0.000960773	0.00231651
90	0.00172951	0.000960773	0.00231651
91	0.00172951	0.000960773	0.00261156
92	0.00172951	0.000960773	0.00261156
93	0.00186269	0.00111271	0.00261156
94	0.0021289	0.00111271	0.00261156
95	0.00220621	0.0013533	0.00261156
96	0.00228268	0.0013533	0.00261156
97	0.00251271	0.00156297	0.00289266
98	0.00328275	0.001833	0.00298283
99	0.00563998	0.00313582	0.00323213
100	0.0135147	0.00614123	0.00408107
101	0.0168998	0.00968996	0.00437733
102	0.0193014	0.0120332	0.00451381
103	0.0213472	0.014378	0.00465029
104	0.0232649	0.016383	0.00481466
105	0.0242035	0.0169008	0.00481466
106	0.0255299	0.0187262	0.00580807
107	0.0269387	0.0195705	0.005893
108	0.0282953	0.0202504	0.00597793
109	0.0290749	0.0219079	0.00611095
110	0.0308358	0.0234521	0.00679263
111	0.0320697	0.0239039	0.00679263
112	0.0326886	0.0246825	0.00770452
113	0.0327838	0.0250912	0.00811683
114	0.0337621	0.0263959	0.00886522
115	0.0347798	0.027231	0.00899738
116	0.0356359	0.0279416	0.00899738
117	0.037003	0.0288754	0.00899738
118	0.0376319	0.0302013	0.00929364
119	0.0381528	0.0305429	0.00929364
120	0.0386224	0.0313006	0.00942553
121	0.0388299	0.0321887	0.00942553
122	0.0392842	0.0330429	0.00969327
123	0.0403946	0.0331927	0.00969327
124	0.0405611	0.0337494	0.00982449
125	0.041138	0.0343932	0.00982449
126	0.0421806	0.0355182	0.0100413
127	0.0427352	0.0365117	0.0100413
128	0.0434712	0.0370031	0.0100413
129	0.0437149	0.0373384	0.0104252
130	0.0447879	0.0375751	0.0108792
131	0.0447879	0.0377616	0.0109749
132	0.0450256	0.038329	0.0112895
133	0.0452196	0.038329	0.0114207
134	0.045718	0.0384814	0.0119585
135	0.0461304	0.0386848	0.0119585
136	0.0466393	0.0391764	0.0119585
137	0.0468887	0.0396343	0.0119585
138	0.047744	0.0402518	0.0123423
139	0.0480424	0.0408565	0.0124742
140	0.0487844	0.0419954	0.0124742
141	0.0491051	0.042936	0.0126098
142	0.0493996	0.0431843	0.012741
143	0.0495683	0.0433896	0.0128729
144	0.0498094	0.0437473	0.0128729
145	0.0501929	0.0439525	0.0128729
146	0.0502483	0.0439525	0.0128729
147	0.0505085	0.0439525	0.0130126
148	0.0510296	0.0446952	0.0132961
149	0.0514564	0.0461407	0.0132961
150	0.0516778	0.046476	0.0132961
151	0.0525186	0.0474781	0.0132961
152	0.0527061	0.0479984	0.0134291
153	0.0527061	0.0481849	0.0137373
154	0.0529882	0.0481849	0.0137373
155	0.0531272	0.0485202	0.0137373
156	0.0534528	0.049411	0.0137373
157	0.053614	0.0501029	0.0137373
158	0.0540194	0.0506482	0.0138729
159	0.0544051	0.0513808	0.0138729
160	0.0544051	0.0521037	0.0138729
161	0.0545055	0.052649	0.0138729
162	0.0545904	0.053386	0.0138729
163	0.0547171	0.0535911	0.0138729
164	0.0548763	0.0540476	0.0139578
165	0.0554666	0.054317	0.0140934
166	0.0555693	0.0548714	0.0142246
167	0.0563386	0.0550237	0.0142246
168	0.0568108	0.055544	0.0143949
169	0.0569512	0.055544	0.0143949
170	0.0576118	0.055544	0.0157101
171	0.0583281	0.0557808	0.0157101
172	0.0585003	0.0559673	0.0157101
173	0.0589878	0.0564231	0.0157101
174	0.059443	0.0564231	0.0158466
175	0.0600128	0.0566096	0.0159773
176	0.0605435	0.0570661	0.0159773
177	0.0605435	0.0576393	0.0159773
178	0.0607195	0.0579479	0.0159773
179	0.0611815	0.0580802	0.0159773
180	0.06139	0.0583208	0.0159773
181	0.0617324	0.0585073	0.0160939
182	0.0620276	0.0588752	0.0160939
183	0.062382	0.0588752	0.0160939
184	0.0626261	0.0595561	0.0162304
185	0.062711	0.0597426	0.0162304
186	0.0629473	0.0599909	0.0163659
187	0.0631928	0.0599909	0.0163659
188	0.0632523	0.0610403	0.0165015
189	0.0637274	0.0610403	0.0169353
190	0.0637886	0.0610403	0.0176588
191	0.0637886	0.0613104	0.0179883
192	0.0640236	0.0614969	0.0179883
193	0.0642364	0.0621348	0.0179883
194	0.0642949	0.0621348	0.018414
195	0.0645747	0.0623401	0.0187435
196	0.064929	0.0623401	0.01888
197	0.0650794	0.0623401	0.0190956
198	0.0650794	0.0623401	0.0190956
199	0.0651965	0.0623401	0.0190956
200	0.0653301	0.0623401	0.0190956
201	0.0654893	0.0631155	0.0190956
202	0.0658141	0.0632742	0.0190956
203	0.0661747	0.0636421	0.0192286
204	0.066334	0.0643902	0.0192286
205	0.0666018	0.0643902	0.0197567
206	0.0669938	0.0647167	0.0197567
207	0.0670808	0.0649202	0.0197567
208	0.0673609	0.0649202	0.0198888
209	0.0675201	0.0651415	0.0201839
210	0.0675201	0.0651415	0.0210199
211	0.0679308	0.065328	0.0213494
212	0.0680517	0.0656758	0.0216444
213	0.0680517	0.0658281	0.0219461
214	0.0681499	0.0661961	0.0219461
215	0.0682302	0.0665878	0.0219461
216	0.0682887	0.066731	0.0219461
217	0.0682887	0.0669279	0.0219461
218	0.0683426	0.0671685	0.0221427
219	0.0683426	0.0673118	0.0221427
220	0.0684404	0.067693	0.0221427
221	0.0687183	0.067693	0.0224946
222	0.0691039	0.0678428	0.0228027
223	0.0691039	0.0684105	0.0228027
224	0.0691039	0.0685537	0.0231249
225	0.0693296	0.0687035	0.0231249
226	0.0697034	0.0690847	0.0234972
227	0.0698147	0.0690847	0.0234972
228	0.0701276	0.069641	0.0234972
229	0.0701276	0.0697908	0.0234972
230	0.0702691	0.0702911	0.0234972
231	0.0703767	0.0702911	0.0239309
232	0.0703767	0.0702911	0.0239309
233	0.070463	0.0706268	0.0242531
234	0.070463	0.0706268	0.0245301
235	0.0707367	0.0709349	0.0245301
236	0.0707905	0.0709349	0.0245301
237	0.0707905	0.0709349	0.0245301
238	0.0710707	0.071316	0.0245301
239	0.0710707	0.071316	0.0245301
240	0.0711265	0.071316	0.0245301
241	0.0712243	0.071316	0.0245301
242	0.0712854	0.0716242	0.0245301
243	0.0712854	0.0717565	0.0245301
244	0.0718683	0.071943	0.0245301
245	0.0718683	0.0723835	0.0246727
246	0.0722089	0.0727191	0.0246727
247	0.0723545	0.0731003	0.0246727
248	0.0724993	0.0731003	0.0246727
249	0.0724993	0.0732327	0.0246727
250	0.0724993	0.0734192	0.0248058
251	0.0724993	0.0734192	0.0250044
252	0.0726845	0.0734192	0.0254222
253	0.0726845	0.0736056	0.0254222
254	0.0727849	0.0736056	0.0256992
255	0.0730586	0.0736056	0.0258299
256	0.0733292	0.0736056	0.0260983
257	0.0733292	0.0736056	0.0260983
258	0.0733877	0.0736056	0.0263754
259	0.0733877	0.0736056	0.0263754
260	0.073544	0.0736056	0.0265397
261	0.073544	0.0736056	0.0265397
262	0.073544	0.0736056	0.0265397
263	0.073544	0.0736056	0.0265397
264	0.0736587	0.0736056	0.0265397
265	0.0736587	0.0738107	0.0267383
266	0.0736587	0.0741786	0.0267383
267	0.0738158	0.0741786	0.0267383
268	0.0740346	0.0741786	0.0271668
269	0.0740346	0.0741786	0.0271668
270	0.0742484	0.075514	0.0271668
271	0.0743511	0.075514	0.0271668
272	0.0743511	0.0758221	0.0275552
273	0.0743511	0.0758221	0.0275552
274	0.0744869	0.0759653	0.0275552
275	0.0747069	0.0762734	0.0278699
276	0.074795	0.0762734	0.0282218
277	0.074795	0.0762734	0.0284204
278	0.0748441	0.0762734	0.0284204
279	0.0749554	0.0762734	0.0284204
280	0.0749554	0.0762734	0.028563
281	0.0749554	0.0762734	0.0287616
282	0.0749554	0.0762734	0.0287616
283	0.0750327	0.0762734	0.0289974
284	0.0751475	0.0762734	0.0293121
285	0.0751475	0.0762734	0.0293121
286	0.0751475	0.0762734	0.0293121
287	0.0752337	0.0762734	0.0295107
288	0.0754312	0.0765819	0.0301623
289	0.0757307	0.0765819	0.0308798
290	0.0757307	0.0765819	0.0308798
291	0.0757807	0.0770932	0.0308798
292	0.0759643	0.0774035	0.0312093
293	0.0760143	0.0776735	0.0312093
294	0.0760681	0.0776735	0.0312093
295	0.0760681	0.0776735	0.0312093
296	0.0760681	0.0779103	0.0312093
297	0.0763128	0.0779103	0.0312093
298	0.0763128	0.0779103	0.0312093
299	0.0763128	0.0779103	0.0312093
300	0.0763128	0.0779103	0.031524
301	0.0764606	0.0779103	0.031524
302	0.0764606	0.0779103	0.0321511
303	0.0764606	0.0779103	0.0321511
304	0.0764606	0.0781796	0.0324657
305	0.0766945	0.0781796	0.0324657
306	0.0768058	0.0781796	0.0327804
307	0.0768058	0.0781796	0.0327804
308	0.0769148	0.0781796	0.0327804
309	0.0769148	0.0781796	0.0327804
310	0.0769686	0.0781796	0.0327804
311	0.0770271	0.0783765	0.0327804
312	0.0770271	0.0783765	0.0327804
313	0.0772199	0.0783765	0.0327804
314	0.0772199	0.0783765	0.0327804
315	0.0773791	0.0786846	0.0327804
316	0.0773791	0.0789927	0.0327804
317	0.0773791	0.0791978	0.0327804
318	0.0779264	0.0791978	0.0327804
319	0.0781767	0.0795657	0.0327804
320	0.0782934	0.0795657	0.0334977
321	0.0783796	0.0798357	0.0334977
322	0.0783796	0.0798357	0.0337336
323	0.0784528	0.0800186	0.0337336
324	0.0784528	0.0800186	0.0337336
325	0.0784528	0.0800186	0.0337336
326	0.0784528	0.0801618	0.0337336
327	0.0785113	0.0801618	0.0345165
328	0.0786715	0.0801618	0.0345165
329	0.0789253	0.0801618	0.0345165
330	0.0791334	0.0801618	0.0348182
331	0.0791919	0.0801618	0.0348182
332	0.0792527	0.0801618	0.0348182
333	0.0793134	0.0801618	0.0348182
334	0.0794138	0.0801618	0.0348182
335	0.0795374	0.0801618	0.0348182
336	0.0796327	0.0801618	0.0349538
337	0.0796327	0.0801618	0.0349538
338	0.0796327	0.0804699	0.0354286
339	0.0798842	0.0804699	0.0355712
340	0.0799724	0.0804699	0.0355712
341	0.0801668	0.080778	0.0355712
342	0.0801668	0.080778	0.0357416
343	0.0802531	0.0810481	0.0357416
344	0.0806386	0.0810481	0.0360186
345	0.0809188	0.0810481	0.0360186
346	0.0810416	0.0810481	0.0360186
347	0.0811506	0.0810481	0.0360186
348	0.0811506	0.0810481	0.0360186
349	0.081209	0.0810481	0.0360186
350	0.081209	0.0810481	0.0360186
351	0.0812953	0.0810481	0.0360186
352	0.0817012	0.0810481	0.0363137
353	0.0817012	0.0810481	0.0363137
354	0.0817012	0.0810481	0.0363137
355	0.0821543	0.0810481	0.0363137
356	0.0821543	0.0810481	0.0365035
357	0.0821543	0.0810481	0.0365035
358	0.0822413	0.0810481	0.0365035
359	0.0823417	0.0813562	0.0365936
360	0.082437	0.0813562	0.0365936
361	0.082525	0.0813562	0.0365936
362	0.082613	0.0813562	0.0365936
363	0.0827011	0.0813562	0.0365936
364	0.0827011	0.0813562	0.0365936
365	0.0827011	0.0813562	0.0365936
366	0.0828939	0.0813562	0.0365936
367	0.0828939	0.0813562	0.0365936
368	0.0830329	0.0816643	0.0368887
369	0.0830329	0.0816643	0.0368887
370	0.0830329	0.0816643	0.0371904
371	0.0831476	0.0816643	0.0371904
372	0.0831476	0.0816643	0.0371904
373	0.0831476	0.0816643	0.037882
374	0.0831476	0.0819465	0.037882
375	0.083225	0.0819465	0.037882
376	0.083225	0.0819465	0.038133
377	0.083225	0.0819465	0.038133
378	0.083225	0.0819465	0.038133
379	0.083225	0.0819465	0.038133
380	0.0833955	0.0819465	0.038133
381	0.0836249	0.0821518	0.038133
382	0.0837339	0.0821518	0.038133
383	0.0840009	0.0821518	0.038133
384	0.0840009	0.0824599	0.038133
385	0.0840009	0.0824599	0.038133
386	0.0842227	0.0824599	0.038133
387	0.0842227	0.0824599	0.038133
388	0.0843298	0.0824599	0.038133
389	0.0843906	0.0824599	0.038133
390	0.0845367	0.0824599	0.0384477
391	0.0845367	0.0824599	0.0384477
392	0.0845367	0.0824599	0.0385807
393	0.0845367	0.0824599	0.0385807
394	0.0846267	0.0824599	0.0385807
395	0.0846267	0.0824599	0.0385807
396	0.0847295	0.0824599	0.0390555
397	0.0847295	0.0824599	0.0390555
398	0.0847295	0.0824599	0.0390555
399	0.0847295	0.0824599	0.0393066
400	0.0848068	0.0824599	0.0393066
401	0.0848068	0.0824599	0.0393066
402	0.0848068	0.0824599	0.0393066
403	0.0848068	0.0824599	0.0396083
404	0.0850099	0.0824599	0.0396083
405	0.0850099	0.082768	0.0396083
406	0.0850706	0.082768	0.0396083
407	0.0852064	0.082768	0.0396083
408	0.0852064	0.082768	0.0396083
409	0.0852064	0.082768	0.0396083
410	0.0852659	0.082768	0.0396083
411	0.0852659	0.082768	0.0396083
412	0.0854312	0.082768	0.0397439
413	0.0855459	0.082768	0.0399405
414	0.0855459	0.0831037	0.0401302
415	0.085636	0.0831037	0.04032
416	0.085636	0.0831037	0.04032
417	0.0858243	0.0831037	0.0404556
418	0.0859125	0.0831037	0.0408841
419	0.0859125	0.0831037	0.0408841
420	0.0859125	0.0831037	0.0410205
421	0.0859125	0.0833404	0.0410205
422	0.0859125	0.0838542	0.0410205
423	0.0860449	0.0838542	0.0410205
424	0.0860988	0.0838542	0.0410205
425	0.0863182	0.0838542	0.0411527
426	0.0863182	0.0838542	0.0414309
427	0.0863182	0.0838542	0.0414309
428	0.0864052	0.0840407	0.0414309
429	0.0865608	0.0840407	0.0415265
430	0.0866697	0.0840407	0.0415265
431	0.0866697	0.0840407	0.0415265
432	0.0866697	0.0840407	0.0415265
433	0.0866697	0.0840407	0.0416621
434	0.0866697	0.0840407	0.0418979
435	0.0868326	0.0840407	0.0418979
436	0.0869415	0.0840407	0.0418979
437	0.0870188	0.0840407	0.042031
438	0.0873318	0.0840407	0.042031
439	0.0873318	0.0840407	0.042031
440	0.0873318	0.0840407	0.0422275
441	0.0874218	0.0840407	0.0422275
442	0.0874218	0.0840407	0.0422275
443	0.0874218	0.0840407	0.0423701
444	0.0874218	0.0840407	0.0425667
445	0.0875315	0.0841189	0.0432456
446	0.0876462	0.0841189	0.0433882
447	0.0877342	0.0841189	0.0433882
448	0.0877342	0.0841189	0.0435308
449	0.0877342	0.0841189	0.0438159
450	0.0877342	0.0841189	0.0439585
451	0.0877342	0.0841189	0.0439585
452	0.0877342	0.0841189	0.0439585
453	0.0877342	0.0841189	0.0439585
454	0.0879762	0.0841189	0.0439585
455	0.0879762	0.0841189	0.0439585
456	0.0879762	0.0841189	0.0439585
457	0.0879762	0.0841189	0.0444093
458	0.0879762	0.0841189	0.0444093
459	0.0879762	0.0841189	0.0444093
460	0.0879762	0.0841189	0.0447161
461	0.0879762	0.0841189	0.0447161
462	0.0879762	0.0841189	0.0447161
463	0.0879762	0.0845001	0.0447161
464	0.0879762	0.0845001	0.0450383
465	0.0879762	0.0845001	0.0450383
466	0.0879762	0.0845001	0.0450383
467	0.0879762	0.0845001	0.0450383
468	0.0879762	0.0845001	0.0450383
469	0.0879762	0.0845001	0.0450383
470	0.0882892	0.0845001	0.0450383
471	0.0882892	0.0845001	0.0450383
472	0.0882892	0.0845001	0.0454221
473	0.0885452	0.0845001	0.0454221
474	0.0887322	0.0845001	0.0454221
475	0.0887322	0.0845001	0.0454221
476	0.0887322	0.0845001	0.0454221
477	0.0887322	0.0845001	0.0454221
478	0.0887322	0.0845001	0.0454221
479	0.0887322	0.0845001	0.0454221
480	0.0887322	0.0845001	0.0454221
481	0.0887322	0.0845001	0.0455577
482	0.0887322	0.0845001	0.0455577
483	0.0887322	0.0845001	0.0455577
484	0.0887322	0.0845001	0.0458289
485	0.0887322	0.0845001	0.0459644
486	0.0887322	0.0845001	0.0463929
487	0.0887322	0.0845001	0.0463929
488	0.0887322	0.0845001	0.0467768
489	0.0887322	0.0845001	0.0467768
490	0.0887322	0.0845001	0.0467768
491	0.0887322	0.0845001	0.0467768
492	0.0887322	0.0845001	0.0467768
493	0.0887322	0.0845001	0.0467768
494	0.0887322	0.0845001	0.0467768
495	0.0887322	0.0845001	0.0467768
496	0.0887322	0.0845001	0.0467768
497	0.0887322	0.0845001	0.0467768
498	0.0887322	0.0845001	0.0467768
499	0.0887322	0.0845001	0.0467768
500	0.0887322	0.0845001	0.0467768

## Sheet: Fig 3f
																											Anova: Single Factor
	exocytosis					exocytosis					Gr density
frame	glucose (mM)	sem	T2D	sem		glucose (mM)					glucose (mM)							SUMMARY									SUMMARY
(100ms/frame)	10	1	7			1	7	10			1	7	10					Groups	Count	Sum	Average	Variance					Groups	Count	Sum	Average	Variance
1	0	0	0			0.06808	0.00987	0.01779			0.64679	0.46885	0.61383					1	27	1.44679	0.053585	0.000850426					7	24	0.80013	0.0333387	0.000707223
2	0	0	0			0.05744	0.03305	0.04075			0.53615	0.5312	0.71319					10	33	1.81628	0.0550388	0.00187364					1	27	1.44679	0.053585	0.000850426
3	0	0	0			0.09609	0.01411	0.08886			0.57657	0.37179	0.62201
4	0	0	0			0.01874	0.04991	0.06361			0.48248	0.41386	0.58406
8	0	0	0			0.01653	0.00575	0.14306			0.55367	0.46718	0.60085					ANOVA									ANOVA
9	0	0	0			0.03573	0.04986	0.01211			0.71465	0.39928	0.80831					Source of Variation	SS	df	MS	F	P-value	F crit			Source of Variation	SS	df	MS	F	P-value	F crit
10	0	0	0			0.0298	0.02084	0.03012			0.39487	0.50021	0.61773					Between Groups	3.13883e-05	1	3.13883e-05	0.0221832	0.882117	4.00687			Between Groups	0.00520827	1	0.00520827	6.64992	0.0129705	4.03839
11	0	0	0			0.02865	0.00398	0.06056			0.47754	0.55465	0.47586					Within Groups	0.0820676	58	0.00141496						Within Groups	0.0383772	49	0.000783209
12	0	0	0			0.01608	0.00563	0.18713			0.61915	0.34905	0.58669
13	0	0	0			0.12067	0.00468	0.10841			0.40893	0.31043	0.40875					Total	0.082099	59							Total	0.0435855	50
14	0	0	0			0.03516	0.00684	0.08579			0.22502	0.43365	0.49589
15	0	0	0			0.05082	0.00747	0.04144			0.57594	0.53369	0.70383
16	0	0	0			0.05113	0.00834	0.01036			0.53685	0.36239	0.71605
17	0	0	0			0.07879	0.00814	0.04781			0.47275	0.76241	0.70029
18	0	0	0			0.02003	0.07801	0.08886			0.41066	0.26692	0.2814
19	0	0	0			0.06925	0.05987	0.12336			0.52319	0.54536	0.42146
20	0	0	0			0.0687	0.06517	0.06597			0.60456	0.4235	0.74035
21	0	0	0			0.07566	0.02662	0.03775			0.3329	0.78125	0.32088					Anova: Single Factor
22	0	0	0			0.02351	0.03133	0.09509			0.36441	0.24205	0.65611
23	0	0	0			0.06094	0.0731	0.06318			0.71387	0.32613	0.55056					SUMMARY
24	0	0	0			0.03216	0.05098	0.05295			0.63823	0.53253	0.63545					Groups	Count	Sum	Average	Variance
25	0	0	0			0.06513	0.04377	0.027			0.38918	0.51167	0.52641					10	33	1.81628	0.0550388	0.00187364
26	0	0	0			0.00566	0.07969	0.00437			0.57212		0.41523					7	24	0.80013	0.0333387	0.000707223
27	0	0	0			0.08182	0.06313	0.0241			0.57273		0.38553
28	0	0	0			0.06772		0.00411			0.5869		0.3615
29	0	0	0			0.08265		0.02805			0.57032		0.43008					ANOVA
30	0	0	0			0.08984		0.0375			0.42675		0.58493					Source of Variation	SS	df	MS	F	P-value	F crit
31	0	0	0					0.01176					0.87041					Between Groups	0.00654295	1	0.00654295	4.7212	0.0341184	4.0162
32	0	0	0					0.01098					0.56573					Within Groups	0.0762226	55	0.00138587
33	0	0	0					0.0058					0.65578
34	0	0	0					0.04647					0.25302					Total	0.0827656	56
35	0.000134788	0	0					0.06092					0.62139
36	0.000134788	0	0					0.09025					0.3487
37	0.000134788	0	0
38	0.000134788	0	0
39	0.000134788	0	0
40	0.000134788	0	0
41	0.000134788	0	0
42	0.000134788	0	0
43	0.000134788	0	0
44	0.000134788	0	0									cells				Donor
45	0.000134788	0	0								1	0.515821	0.0226451	27	5	0.51717	0.0222097
46	0.000134788	0.000248285	0								7	0.458548	0.029187	22	3	0.457808	0.0153968
47	0.000134788	0.000248285	0								10	0.553705	0.0267356	33	6	0.552766	0.0351513
48	0.000134788	0.000248285	0
49	0.000134788	0.000248285	0
50	0.000134788	0.000248285	0
51	0.000134788	0.000248285	0
52	0.000134788	0.000248285	0
53	0.000134788	0.000248285	0
54	0.000134788	0.000248285	0
55	0.000134788	0.000248285	0
56	0.000134788	0.000248285	0.000277322
57	0.000134788	0.000248285	0.000277322
58	0.000134788	0.000248285	0.000277322
59	0.000134788	0.000248285	0.000277322
60	0.000134788	0.000248285	0.000277322
61	0.000276449	0.000248285	0.000277322
62	0.000276449	0.000248285	0.000277322
63	0.000276449	0.000248285	0.000277322
64	0.000276449	0.000248285	0.000277322
65	0.000276449	0.000248285	0.000277322
66	0.000276449	0.000248285	0.000277322
67	0.000276449	0.000248285	0.000277322
68	0.000276449	0.000248285	0.000277322
69	0.000276449	0.000248285	0.000277322
70	0.000276449	0.000248285	0.000277322
71	0.000276449	0.000248285	0.000277322
72	0.000276449	0.000248285	0.000277322
73	0.000276449	0.000248285	0.000277322
74	0.000276449	0.000248285	0.000277322
75	0.000276449	0.000248285	0.000277322
76	0.000276449	0.000248285	0.000277322
77	0.000276449	0.000248285	0.000277322
78	0.000276449	0.000248285	0.000277322
79	0.000276449	0.000248285	0.000277322
80	0.000276449	0.000248285	0.000277322
81	0.000276449	0.000248285	0.000277322
82	0.000276449	0.00038693	0.000277322
83	0.000276449	0.00038693	0.000277322
84	0.000276449	0.00038693	0.000277322
85	0.000276449	0.00038693	0.000277322
86	0.000276449	0.00038693	0.000277322
87	0.000276449	0.00038693	0.000733234
88	0.000276449	0.000651614	0.000733234
89	0.000276449	0.000651614	0.000733234
90	0.000276449	0.000651614	0.000733234
91	0.000276449	0.000651614	0.000733234
92	0.000276449	0.000651614	0.000733234
93	0.000276449	0.000651614	0.000733234
94	0.000276449	0.000651614	0.000733234
95	0.000276449	0.000651614	0.000733234
96	0.000418109	0.000651614	0.000733234
97	0.000418109	0.000651614	0.00126426
98	0.000642509	0.000651614	0.00126426
99	0.000642509	0.000651614	0.00126426
100	0.00176275	0.0023544	0.00328962
101	0.0035927	0.00308511	0.00375398
102	0.00448423	0.00336387	0.00529185
103	0.00604421	0.00404505	0.00529185
104	0.00727813	0.00472624	0.00529185
105	0.00875488	0.00544729	0.00641383
106	0.00897163	0.00544729	0.00641383
107	0.00919603	0.00562078	0.0068782
108	0.00988582	0.00616276	0.00840038
109	0.010468	0.00652588	0.009058
110	0.010468	0.00783993	0.009058
111	0.0106432	0.00856098	0.009058
112	0.0108432	0.0101612	0.009058
113	0.0113157	0.0104095	0.00931343
114	0.0116039	0.0117116	0.00981231
115	0.0117798	0.0132366	0.00981231
116	0.0127787	0.014459	0.0102767
117	0.0129203	0.014459	0.0102767
118	0.0130956	0.0150704	0.0102767
119	0.0133691	0.015567	0.0107756
120	0.0147553	0.0165318	0.0107756
121	0.0150434	0.0178085	0.0111635
122	0.0156051	0.0178085	0.0111635
123	0.0156051	0.0183302	0.0114189
124	0.0156051	0.0188126	0.0119178
125	0.0163436	0.0188126	0.0123821
126	0.016675	0.0190371	0.0123821
127	0.016875	0.0195993	0.0123821
128	0.016875	0.0195993	0.0123821
129	0.016875	0.0195993	0.0123821
130	0.016875	0.0195993	0.012667
131	0.016875	0.0203327	0.0131659
132	0.017698	0.0218594	0.0135102
133	0.0189337	0.0231373	0.0138493
134	0.0190907	0.0233618	0.0138493
135	0.0196256	0.0240915	0.0138493
136	0.0199371	0.024316	0.0138493
137	0.0203063	0.0246718	0.0138493
138	0.0203063	0.0251542	0.0140151
139	0.0207788	0.0251542	0.0140151
140	0.0207788	0.0251542	0.0142322
141	0.0207788	0.0251542	0.014765
142	0.0218523	0.0251542	0.0151529
143	0.0220348	0.0251542	0.0156922
144	0.0225502	0.0253787	0.0156922
145	0.0230227	0.0253787	0.0160185
146	0.0233792	0.0260879	0.0160185
147	0.0236013	0.0267971	0.0160185
148	0.0236013	0.0267971	0.0160185
149	0.0238524	0.0269162	0.0160185
150	0.0238524	0.0270353	0.0160185
151	0.0238524	0.027174	0.0160185
152	0.024057	0.0273595	0.0160185
153	0.0242615	0.0273595	0.0160185
154	0.0244179	0.0273595	0.0160185
155	0.0246401	0.0276444	0.0160185
156	0.0250813	0.0277635	0.0160185
157	0.0250813	0.0281872	0.0162355
158	0.0250813	0.0281872	0.0162355
159	0.025298	0.0283063	0.0164412
160	0.025298	0.0290155	0.0166583
161	0.025298	0.0292522	0.0166583
162	0.025298	0.0298221	0.0170461
163	0.025298	0.0298221	0.0172632
164	0.0254545	0.0298221	0.0177621
165	0.0259475	0.0298221	0.0177621
166	0.0261545	0.0298221	0.0187816
167	0.0261545	0.0301023	0.0187816
168	0.0264056	0.0305226	0.0187816
169	0.0266791	0.0308029	0.0187816
170	0.0266791	0.0308029	0.0187816
171	0.0269526	0.0308029	0.019037
172	0.0269526	0.030943	0.019037
173	0.0269526	0.0313633	0.019037
174	0.0269526	0.0316435	0.019037
175	0.0269526	0.0323524	0.019037
176	0.0269526	0.0325701	0.019037
177	0.0275701	0.0325701	0.019037
178	0.0279596	0.033003	0.019037
179	0.0279596	0.033003	0.019037
180	0.0281641	0.033003	0.019037
181	0.0292094	0.0332634	0.0194249
182	0.0294338	0.0332634	0.0194249
183	0.0297453	0.0335239	0.0194249
184	0.0299017	0.0338463	0.0194249
185	0.0303743	0.0338463	0.0194249
186	0.0303743	0.0338463	0.0199559
187	0.0311096	0.0338463	0.0199559
188	0.0311096	0.034064	0.0199559
189	0.0313369	0.034064	0.0199559
190	0.0313369	0.034064	0.0199559
191	0.0317101	0.034064	0.0199559
192	0.0321827	0.0343007	0.0199559
193	0.0321827	0.0343007	0.0199559
194	0.0321827	0.0344408	0.0199559
195	0.0321827	0.0344408	0.0199559
196	0.0321827	0.0344408	0.020487
197	0.0321827	0.0345795	0.020487
198	0.0321827	0.0345795	0.020487
199	0.0321827	0.0345795	0.020487
200	0.0321827	0.0347196	0.020487
201	0.0325519	0.0350257	0.020487
202	0.0325519	0.0350257	0.020487
203	0.0327589	0.0350257	0.020487
204	0.0329658	0.0350257	0.0208749
205	0.0330972	0.0350257	0.0212191
206	0.0335272	0.0350257	0.0212191
207	0.0335272	0.0350257	0.0212191
208	0.0336586	0.0350257	0.0212191
209	0.0341972	0.0350257	0.0212191
210	0.0341972	0.0350257	0.0212191
211	0.0341972	0.0350257	0.0212191
212	0.034332	0.0351643	0.0215634
213	0.0350089	0.0351643	0.0215634
214	0.0350089	0.0351643	0.0215634
215	0.0351403	0.0351643	0.0215634
216	0.0354263	0.0351643	0.0220366
217	0.0354263	0.0351643	0.0222921
218	0.0354263	0.0351643	0.0222921
219	0.0354263	0.0351643	0.0222921
220	0.0358332	0.0356091	0.0222921
221	0.0359575	0.0356091	0.0225475
222	0.0359575	0.0356091	0.0225475
223	0.0365085	0.0356091	0.0225475
224	0.0365085	0.0356091	0.0225475
225	0.0367155	0.0356091	0.0225475
226	0.037188	0.0356091	0.0225475
227	0.0374101	0.0358458	0.0225475
228	0.0376146	0.0361308	0.0228248
229	0.0376146	0.0361308	0.0228248
230	0.0376146	0.0365637	0.0228248
231	0.0376146	0.0365637	0.0228248
232	0.0376146	0.0365637	0.0228248
233	0.0376146	0.0365637	0.0228248
234	0.0378314	0.0365637	0.0228248
235	0.0378314	0.0365637	0.0228248
236	0.0378314	0.0365637	0.0228248
237	0.0381196	0.0365637	0.0228248
238	0.0381196	0.0365637	0.0228248
239	0.0383195	0.0365637	0.0228248
240	0.0383195	0.0369283	0.0228248
241	0.038666	0.0369283	0.0228248
242	0.038666	0.0369283	0.0228248
243	0.038666	0.0369283	0.0228248
244	0.038666	0.0369283	0.0228248
245	0.038666	0.0373742	0.0228248
246	0.038666	0.0375597	0.0228248
247	0.0391775	0.0375597	0.0230803
248	0.0391775	0.0375597	0.0230803
249	0.0391775	0.0375597	0.0237734
250	0.0393191	0.0375597	0.0237734
251	0.0396306	0.0375597	0.0237734
252	0.0396306	0.0375597	0.0237734
253	0.0401358	0.0377842	0.0237734
254	0.0402923	0.0377842	0.0237734
255	0.0402923	0.0377842	0.0237734
256	0.0402923	0.0377842	0.0237734
257	0.0402923	0.0377842	0.0237734
258	0.0402923	0.0377842	0.0237734
259	0.0404237	0.0382022	0.0237734
260	0.0404237	0.0386202	0.0237734
261	0.0404237	0.0386202	0.0237734
262	0.0407118	0.0386202	0.0237734
263	0.0407118	0.0389263	0.0240331
264	0.0409391	0.0392488	0.0240331
265	0.0409391	0.0392488	0.0240331
266	0.0409391	0.0392488	0.0240331
267	0.041543	0.0392488	0.0240331
268	0.041543	0.0392488	0.0243594
269	0.0418545	0.0392488	0.0243594
270	0.0419859	0.0392488	0.0243594
271	0.0419859	0.0392488	0.0243594
272	0.0423395	0.0392488	0.0246191
273	0.0424709	0.0394222	0.0246191
274	0.0426373	0.0395624	0.0246191
275	0.0427721	0.0395624	0.0246191
276	0.0429286	0.0398685	0.0246191
277	0.0431453	0.0398685	0.0246191
278	0.0431453	0.0398685	0.0246191
279	0.0434082	0.0398685	0.0246191
280	0.0434082	0.0401444	0.0246191
281	0.0434082	0.0401444	0.0252282
282	0.0435396	0.0401444	0.0252282
283	0.0440732	0.0401444	0.0252282
284	0.0440732	0.0401444	0.0252282
285	0.0444424	0.0404669	0.0252282
286	0.0444424	0.0404669	0.0252282
287	0.0444424	0.0404669	0.0252282
288	0.0448853	0.0404669	0.0252282
289	0.0448853	0.0404669	0.0258374
290	0.0448853	0.0404669	0.0258374
291	0.0448853	0.0407647	0.0261637
292	0.0448853	0.0407647	0.0261637
293	0.0448853	0.0407647	0.0261637
294	0.0449896	0.0409033	0.0261637
295	0.0449896	0.041121	0.0261637
296	0.0449896	0.041121	0.0261637
297	0.0449896	0.041121	0.0261637
298	0.0455282	0.041121	0.0261637
299	0.0458397	0.0417514	0.0261637
300	0.045944	0.0423788	0.0261637
301	0.045944	0.0426435	0.0261637
302	0.0460483	0.0426435	0.0261637
303	0.046611	0.0426435	0.0261637
304	0.046611	0.0427836	0.0261637
305	0.046611	0.0427836	0.0261637
306	0.046611	0.0427836	0.0261637
307	0.046611	0.0427836	0.0261637
308	0.046611	0.0430203	0.0261637
309	0.0468354	0.0433427	0.0264233
310	0.0468354	0.0435162	0.0264233
311	0.0469668	0.0435162	0.0264233
312	0.0470982	0.0435162	0.0264233
313	0.0472546	0.0435162	0.0264233
314	0.0476239	0.0435162	0.0264233
315	0.0476239	0.0435162	0.0264233
316	0.0478901	0.0441436	0.0264233
317	0.0478901	0.0441436	0.0264233
318	0.0481122	0.0441436	0.026683
319	0.0481122	0.0443613	0.0273762
320	0.0481122	0.0443613	0.0273762
321	0.0481122	0.0443613	0.0273762
322	0.0481122	0.0443613	0.0273762
323	0.0481122	0.0443613	0.0279853
324	0.0481122	0.0443613	0.0279853
325	0.0481122	0.0443613	0.0279853
326	0.0481122	0.0443613	0.0279853
327	0.0481122	0.0443613	0.0279853
328	0.0482436	0.0443613	0.0279853
329	0.0482436	0.0443613	0.0279853
330	0.0482436	0.0443613	0.0279853
331	0.0482436	0.0443613	0.0279853
332	0.0482436	0.0443613	0.0279853
333	0.0482436	0.0452511	0.0279853
334	0.0482436	0.0452511	0.0279853
335	0.0487161	0.0452511	0.0279853
336	0.0488475	0.0452511	0.0279853
337	0.0488475	0.0452511	0.0279853
338	0.0489789	0.0452511	0.028191
339	0.0492904	0.045684	0.028191
340	0.0492904	0.045684	0.028191
341	0.0492904	0.045684	0.028191
342	0.0492904	0.045684	0.0284464
343	0.0492904	0.045684	0.0284464
344	0.0492904	0.045684	0.0284464
345	0.0494218	0.045684	0.0284464
346	0.0494218	0.045684	0.0287578
347	0.0494218	0.045684	0.0287578
348	0.0494218	0.045684	0.0287578
349	0.0494218	0.045684	0.0287578
350	0.0494218	0.0459901	0.0287578
351	0.0494218	0.0459901	0.0287578
352	0.0497334	0.0459901	0.0287578
353	0.0497334	0.0459901	0.0287578
354	0.0497334	0.0459901	0.0287578
355	0.0497334	0.0459901	0.0287578
356	0.0500193	0.0459901	0.0287578
357	0.0500193	0.0459901	0.0287578
358	0.0501237	0.0459901	0.0287578
359	0.050248	0.0459901	0.0287578
360	0.050248	0.0459901	0.0287578
361	0.0508597	0.0459901	0.0287578
362	0.0508597	0.0459901	0.0287578
363	0.0508597	0.0459901	0.0287578
364	0.0509911	0.0459901	0.0287578
365	0.0509911	0.0459901	0.0287578
366	0.0509911	0.0459901	0.0287578
367	0.0509911	0.0459901	0.0287578
368	0.0509911	0.0469266	0.0287578
369	0.0509911	0.0470457	0.0287578
370	0.0511156	0.0470457	0.0287578
371	0.051247	0.0470457	0.0287578
372	0.051247	0.0470457	0.0287578
373	0.051247	0.0470457	0.0287578
374	0.051247	0.0470457	0.0287578
375	0.051247	0.0470457	0.0287578
376	0.051247	0.0470457	0.0292729
377	0.051247	0.0470457	0.0292729
378	0.0517195	0.0470457	0.0292729
379	0.0517195	0.0477219	0.0292729
380	0.0517195	0.0477219	0.0296205
381	0.0517195	0.0477219	0.0296205
382	0.0517195	0.0477219	0.0296205
383	0.0517195	0.0477219	0.0296205
384	0.0517195	0.0477219	0.0296205
385	0.0517195	0.0477219	0.0298759
386	0.0517195	0.0479978	0.0298759
387	0.0518509	0.0479978	0.0298759
388	0.0520677	0.0479978	0.0298759
389	0.0520677	0.0479978	0.0298759
390	0.0520677	0.0479978	0.0301313
391	0.0520677	0.0483203	0.0301313
392	0.0520677	0.0483203	0.0301313
393	0.0520677	0.0483203	0.0301313
394	0.0520677	0.0483203	0.0301313
395	0.0522341	0.0483203	0.0301313
396	0.0522341	0.0483203	0.0301313
397	0.0522341	0.0484589	0.0301313
398	0.0523385	0.0490875	0.0301313
399	0.0523385	0.0490875	0.0301313
400	0.0523385	0.0490875	0.0301313
401	0.0526266	0.0490875	0.0301313
402	0.0526266	0.0490875	0.0301313
403	0.0526266	0.0490875	0.0301313
404	0.0526266	0.0490875	0.0301313
405	0.0526266	0.0490875	0.0301313
406	0.0526266	0.0490875	0.0301313
407	0.0526266	0.0490875	0.0303273
408	0.0526266	0.0493634	0.0303273
409	0.0526266	0.0493634	0.0303273
410	0.0529001	0.0502532	0.0303273
411	0.0529001	0.0502532	0.0303273
412	0.0529001	0.0502532	0.0303273
413	0.0529001	0.0502532	0.0308583
414	0.0529001	0.0503723	0.0308583
415	0.0529001	0.0503723	0.0308583
416	0.0529001	0.0504914	0.0308583
417	0.0529001	0.0504914	0.0308583
418	0.0529001	0.0504914	0.0308583
419	0.0529001	0.0504914	0.0308583
420	0.0529001	0.0508452	0.0308583
421	0.0529001	0.0508452	0.0308583
422	0.0529001	0.0508452	0.0308583
423	0.0529001	0.0509838	0.0308583
424	0.0529001	0.0509838	0.0308583
425	0.0529001	0.0509838	0.0308583
426	0.0529001	0.0509838	0.0308583
427	0.0529001	0.0511029	0.031118
428	0.0529001	0.0511029	0.031118
429	0.0529001	0.0512221	0.0313777
430	0.0529001	0.0512221	0.0320002
431	0.0531222	0.0512221	0.0321962
432	0.0531222	0.0512221	0.0321962
433	0.0531222	0.0512221	0.0321962
434	0.0531222	0.0512221	0.0321962
435	0.0534104	0.0512221	0.0324357
436	0.0534104	0.0516401	0.0324357
437	0.0534104	0.0516401	0.0324357
438	0.0534104	0.0516401	0.0324357
439	0.0534104	0.0516401	0.0324357
440	0.0534104	0.0516401	0.0324357
441	0.0534104	0.0516401	0.0324357
442	0.0534104	0.0516401	0.0324357
443	0.0534104	0.051916	0.0324357
444	0.0534104	0.051916	0.0326954
445	0.0536615	0.052334	0.0330833
446	0.0536615	0.052334	0.0330833
447	0.0537658	0.052334	0.0330833
448	0.0537658	0.052334	0.0330833
449	0.0537658	0.052334	0.0330833
450	0.0537658	0.052334	0.0330833
451	0.0538702	0.052334	0.0330833
452	0.0538702	0.052334	0.0330833
453	0.0538702	0.052334	0.0330833
454	0.0538702	0.052334	0.0330833
455	0.0538702	0.052334	0.0330833
456	0.0538702	0.052334	0.0330833
457	0.0538702	0.052334	0.0330833
458	0.0538702	0.052334	0.0330833
459	0.0540701	0.052334	0.0330833
460	0.0540701	0.052334	0.0330833
461	0.0540701	0.052334	0.0330833
462	0.0540701	0.052334	0.0330833
463	0.0540701	0.052334	0.0330833
464	0.0540701	0.052334	0.0330833
465	0.0540701	0.052334	0.0330833
466	0.0540701	0.052334	0.0330833
467	0.0540701	0.052334	0.0330833
468	0.0540701	0.052334	0.0330833
469	0.0540701	0.052334	0.0330833
470	0.0540701	0.052334	0.0330833
471	0.0540701	0.052334	0.0330833
472	0.0540701	0.0526878	0.0330833
473	0.0540701	0.0529727	0.0330833
474	0.0540701	0.0532789	0.0330833
475	0.0540701	0.0532789	0.0333387
476	0.0540701	0.0532789	0.0333387
477	0.0540701	0.0532789	0.0333387
478	0.0540701	0.0532789	0.0333387
479	0.0540701	0.0532789	0.0333387
480	0.0540701	0.0532789	0.0333387
481	0.0540701	0.0532789	0.0333387
482	0.0540701	0.0532789	0.0333387
483	0.0540701	0.0532789	0.0333387
484	0.0540701	0.0532789	0.0333387
485	0.0542271	0.053585	0.0333387
486	0.0542271	0.053585	0.0333387
487	0.0542271	0.053585	0.0333387
488	0.0542271	0.053585	0.0333387
489	0.0544271	0.053585	0.0333387
490	0.0544271	0.053585	0.0333387
491	0.0544271	0.053585	0.0333387
492	0.0544271	0.053585	0.0333387
493	0.0550388	0.053585	0.0333387
494	0.0550388	0.053585	0.0333387
495	0.0550388	0.053585	0.0333387
496	0.0550388	0.053585	0.0333387
497	0.0550388	0.053585	0.0333387
498	0.0550388	0.053585	0.0333387
499	0.0550388	0.053585	0.0333387
500	0.0550388	0.053585	0.0333387

[truncated: 24 more sheets: Fig 4b-c, Fig 4e-f, Fig 5, Fig 5a, Fig 5b, Fig 5c, Fig 5d, Fig 6a, Fig 6b, Fig 6c, Fig 6d , Fig 6 H MemPot Insulin T2D, Fig 6 F MemPot Insulin WT, Fig 6 E WT MemPot Soma, Fig 6 G T2D MemPot Soma, ICa Vhalf, INa Vhalf, Fig s1d, Fig S2b, Fig s2 c …]
